# Supplementary material for: E2F4 regulatory program predicts patient survival prognosis in breast cancer
Source: Breast Cancer Res. 2014 Dec 2;16:486. doi: 10.1186/s13058-014-0486-7 (PMC4303196; doi:10.1186/s13058-014-0486-7)
Supplement: Supplementary file 1 — Additional file 1: Table S1.: Clinical information and iRAS scores for all breast cancer samples used in this analysis. (XLS 650 KB) [file 13058_2014_486_MOESM1_ESM.xls]

## Sheet: super_dataset.csv
sample_name	Dataset	iRAS_shared	iRAS_positive	age_at_dx	ER_status	Grade	tumor_size_mm	lymph_node_status	adjuvant_relapse_score	adjuvant_mortality_score	adjuvant_risk_desmedt	dmfs	dmfs_time	RFS	RFS_time	overall_survival	OS_time	Nottingham_Prognostic_Index	NPI_risk	MYC_expression	PR_status	subtype
X100B08	Miller2005	-6.13756	0	68	Positive	1	9	Negative	0.15	0.01	low	0	141.96	0	142	NA	NA	2.18	low	NA	Negative	Normal
X101B88	Miller2005	9.04372	1	40	Negative	3	12	Negative	0.3	0.17	high	0	141.96	0	142	NA	NA	4.24	medium	NA	Negative	Basal
X102B06	Miller2005	6.89802	1	51	Positive	3	26	Negative	0.45	0.24	high	0	141.96	0	142	NA	NA	4.52	medium	NA	Positive	Her2
X103B41	Miller2005	6.03062	1	52	Negative	3	22	Positive	0.62	0.52	high	0	141	0	141	NA	NA	5.44	high	NA	Negative	Basal
X104B91	Miller2005	4.15124	1	80	Positive	3	24	NA	NA	NA	NA	0	42.96	0	43	NA	NA	5.48	high	NA	Positive	LumB
X105B13	Miller2005	-2.38222	0	46	Positive	1	13	Negative	0.18	0.03	low	0	141	0	141	NA	NA	2.26	low	NA	Positive	Normal
X106B55	Miller2005	-4.08408	0	37	Positive	1	60	Negative	0.35	0.16	high	1	83.04	1	14	NA	NA	3.2	low	NA	Positive	Normal
X10B88	Miller2005	4.7914	1	70	Positive	1	50	Negative	0.33	0.14	high	0	135.96	0	136	NA	NA	3	low	NA	Positive	LumB
X110B34	Miller2005	7.45739	1	74	Positive	2	20	Negative	0.25	0.08	low	0	140.04	0	140	NA	NA	3.4	medium	NA	Positive	Basal
X111B51	Miller2005	6.7258	1	41	Positive	3	33	Negative	0.54	0.32	high	1	6	1	6	NA	NA	4.66	medium	NA	Positive	Her2
X112B55	Miller2005	2.42596	1	61	Positive	2	24	Positive	0.58	0.35	high	1	11.04	1	11	NA	NA	4.48	medium	NA	Positive	LumB
X113B11	Miller2005	7.10718	1	38	Positive	3	32	Negative	0.54	0.32	high	1	36.96	1	37	NA	NA	4.64	medium	NA	Positive	Her2
X114B68	Miller2005	2.99709	1	67	Positive	1	12	Positive	0.26	0.09	low	0	134.04	0	134	NA	NA	3.24	low	NA	Positive	LumB
X11B47	Miller2005	-5.90648	0	69	Negative	2	18	Negative	0.27	0.14	high	0	89.04	0	89	NA	NA	3.36	low	NA	Negative	LumA
X120B73	Miller2005	6.50203	1	34	Positive	2	16	Negative	0.35	0.12	high	0	138.96	0	139	NA	NA	3.32	low	NA	Positive	Her2
X122B81	Miller2005	-3.7712	0	79	Positive	2	19	Negative	0.25	0.08	low	0	134.04	0	134	NA	NA	3.38	low	NA	Positive	Normal
X124B25	Miller2005	-6.06053	0	46	Positive	2	21	Negative	0.37	0.17	high	1	60	1	60	NA	NA	3.42	medium	NA	Positive	LumA
X125B43	Miller2005	4.52499	1	38	Positive	2	15	Negative	0.25	0.08	low	0	138.96	0	139	NA	NA	3.3	low	NA	Positive	LumB
X127B00	Miller2005	6.83745	1	57	Positive	3	22	Negative	0.45	0.24	high	1	23.04	1	23	NA	NA	4.44	medium	NA	Positive	Her2
X128B48	Miller2005	-4.80384	0	71	NA	1	12	NA	0.19	0.04	low	0	54.96	0	55	NA	NA	NA	NA	NA	Negative	LumA
X130B92	Miller2005	-5.2182	0	73	Positive	2	18	Positive	0.37	0.17	high	1	53.04	1	53	NA	NA	4.36	medium	NA	Positive	LumA
X131B79	Miller2005	3.17579	1	59	Positive	3	26	Positive	0.68	0.45	high	1	21	1	21	NA	NA	5.52	high	NA	Positive	LumB
X134B33	Miller2005	4.66719	1	63	Positive	2	28	Negative	0.37	0.17	high	1	24	1	24	NA	NA	3.56	medium	NA	Positive	LumB
X135B40	Miller2005	-4.44083	0	64	Positive	1	26	Negative	0.26	0.09	low	1	114	1	114	NA	NA	2.52	low	NA	Positive	LumB
X136B04	Miller2005	-5.99045	0	54	Positive	2	17	Negative	0.25	0.08	low	0	138	1	29	NA	NA	3.34	low	NA	Positive	Her2
X137B88	Miller2005	-3.58758	0	68	Negative	2	6	Negative	0.19	0.05	low	1	126	1	126	NA	NA	3.12	low	NA	Negative	Her2
X138B34	Miller2005	-6.7491	0	65	Positive	1	23	Positive	0.4	0.2	high	0	138	0	138	NA	NA	3.46	medium	NA	Positive	LumA
X139B03	Miller2005	7.71942	1	84	Positive	3	28	Negative	0.45	0.24	high	1	3.96	1	4	NA	NA	4.56	medium	NA	Negative	LumB
X13B79	Miller2005	-7.0845	0	67	Positive	2	25	Negative	0.37	0.17	high	0	129.96	0	130	NA	NA	3.5	medium	NA	Positive	Normal
X140B91	Miller2005	-6.01697	0	61	Positive	2	12	Negative	0.25	0.08	low	0	138	0	138	NA	NA	3.24	low	NA	Positive	LumA
X142B05	Miller2005	7.00462	1	67	Negative	3	27	Negative	0.43	0.31	high	0	138	1	15	NA	NA	4.54	medium	NA	Negative	Her2
X143B81	Miller2005	4.04145	1	93	Negative	3	29	NA	NA	NA	NA	0	26.04	0	26	NA	NA	NA	NA	NA	Negative	Her2
X144B49	Miller2005	-6.21918	0	40	Positive	2	21	Negative	0.37	0.17	high	0	138	0	138	NA	NA	3.42	medium	NA	Positive	Her2
X145B10	Miller2005	6.80015	1	73	Positive	2	18	Negative	0.25	0.08	low	0	137.04	0	137	NA	NA	3.36	low	NA	Positive	LumB
X146B39	Miller2005	7.54774	1	34	Negative	3	50	Positive	0.62	0.52	high	0	8	0	8	NA	NA	6	high	NA	Negative	Basal
X147B19	Miller2005	5.50972	1	71	Negative	3	24	Positive	0.62	0.52	high	0	60.96	1	22	NA	NA	5.48	high	NA	Negative	Her2
X148B49	Miller2005	-4.7858	0	71	Positive	NA	26	Positive	0.63	0.4	high	1	35.04	1	34	NA	NA	NA	NA	NA	Positive	Normal
X14B98	Miller2005	2.06709	1	61	Positive	2	20	Positive	0.37	0.17	high	0	129.96	0	130	NA	NA	4.4	medium	NA	Positive	LumA
X150B81	Miller2005	-3.55054	0	55	Positive	2	35	Positive	0.58	0.35	high	0	137.04	0	137	NA	NA	4.7	medium	NA	Positive	LumB
X151B84	Miller2005	1.61821	1	57	Positive	2	15	Negative	0.25	0.08	low	0	137.04	0	137	NA	NA	3.3	low	NA	Positive	LumB
X152B99	Miller2005	-5.30741	0	83	Positive	2	18	Negative	0.25	0.08	low	0	24.96	0	25	NA	NA	3.36	low	NA	Positive	LumB
X153B09	Miller2005	7.2114	1	71	Negative	3	18	Negative	0.3	0.17	high	0	137.04	0	137	NA	NA	4.36	medium	NA	Negative	Basal
X154B42	Miller2005	7.19989	1	52	Positive	2	9	Positive	0.37	0.17	high	1	41.04	1	41	NA	NA	4.18	medium	NA	Positive	LumB
X155B52	Miller2005	-7.18831	0	57	Negative	1	13	Negative	0.2	0.06	low	0	137.04	0	137	NA	NA	2.26	low	NA	Negative	Normal
X156B01	Miller2005	-8.13575	0	70	Positive	1	12	Negative	0.18	0.03	low	0	137.04	1	10	NA	NA	2.24	low	NA	Positive	Normal
X158B84	Miller2005	-6.43044	0	69	Positive	2	7	Negative	0.18	0.03	low	0	102	1	56	NA	NA	3.14	low	NA	Positive	Normal
X159B47	Miller2005	5.04506	1	57	Positive	2	14	Positive	0.37	0.17	high	1	78	1	78	NA	NA	4.28	medium	NA	Positive	LumB
X15C94	Miller2005	-5.4496	0	83	Positive	2	50	Negative	0.45	0.24	high	0	53.04	0	53	NA	NA	4	medium	NA	Positive	LumA
X160B16	Miller2005	-6.14046	0	73	Positive	1	14	Negative	0.18	0.03	low	0	66	0	66	NA	NA	2.28	low	NA	Positive	LumB
X161B31	Miller2005	-5.81967	0	69	Positive	2	13	Negative	0.25	0.08	low	0	137.04	0	137	NA	NA	3.26	low	NA	Positive	Normal
X162B98	Miller2005	-2.20977	0	73	Positive	3	33	Positive	0.68	0.45	high	1	107.04	1	107	NA	NA	5.66	high	NA	Negative	LumB
X163B27	Miller2005	-5.40605	0	49	Positive	1	8	Negative	0.15	0.01	low	0	135.96	0	136	NA	NA	2.16	low	NA	Positive	LumA
X164B81	Miller2005	5.7404	1	62	Negative	2	23	Negative	0.41	0.29	high	0	135.96	0	136	NA	NA	3.46	medium	NA	Negative	Her2
X165B72	Miller2005	2.44865	1	74	Positive	2	23	Positive	0.58	0.35	high	1	18	1	18	NA	NA	4.46	medium	NA	Positive	LumB
X166B79	Miller2005	4.56374	1	65	Positive	2	22	Positive	0.58	0.35	high	0	135.96	0	136	NA	NA	4.44	medium	NA	Positive	LumB
X168B51	Miller2005	-5.56366	0	90	Positive	2	45	Negative	0.45	0.24	high	0	63.96	0	64	NA	NA	3.9	medium	NA	Positive	LumB
X169B79	Miller2005	2.74728	1	57	Positive	2	14.11	Negative	0.25	0.08	low	0	135.96	0	136	NA	NA	3.2822	low	NA	Positive	LumB
X16C97	Miller2005	-4.25275	0	80	Positive	2	15	Negative	0.25	0.08	low	1	42.96	1	43	NA	NA	3.3	low	NA	Positive	LumA
X170B15	Miller2005	-3.48579	0	70	Positive	2	25	Positive	0.58	0.35	high	1	48.96	1	49	NA	NA	4.5	medium	NA	Positive	LumA
X171B77	Miller2005	6.50931	1	62	Positive	2	18	Negative	0.25	0.08	low	1	84	1	21	NA	NA	3.36	low	NA	Positive	Basal
X172B19	Miller2005	5.37199	1	42	Positive	3	23	Negative	0.45	0.24	high	0	135	1	103	NA	NA	4.46	medium	NA	Positive	Basal
X173B43	Miller2005	-7.50041	0	72	Positive	1	16	Positive	0.26	0.09	low	0	135	0	135	NA	NA	3.32	low	NA	Positive	LumA
X174B41	Miller2005	-3.07622	0	74	Positive	1	11	Negative	0.18	0.03	low	1	39.96	1	40	NA	NA	2.22	low	NA	Positive	Normal
X175B72	Miller2005	-2.08201	0	46	Positive	2	60	Positive	0.69	0.46	high	1	0	1	0	NA	NA	5.2	medium	NA	Positive	Her2
X176B74	Miller2005	-6.16885	0	77	Positive	2	25	Negative	0.37	0.17	high	0	72	0	72	NA	NA	3.5	medium	NA	Positive	Normal
X177B67	Miller2005	-8.73392	0	41	Positive	1	18	Negative	0.18	0.03	low	1	81.96	1	82	NA	NA	2.36	low	NA	Positive	Normal
X178B74	Miller2005	-2.66561	0	82	Positive	2	16	Negative	0.25	0.08	low	0	89.04	0	89	NA	NA	3.32	low	NA	Positive	Normal
X179B28	Miller2005	-4.70216	0	66	Positive	2	8	Negative	0.18	0.03	low	1	27.96	1	28	NA	NA	3.16	low	NA	Positive	Her2
X17C40	Miller2005	-4.19592	0	83	Positive	2	25	NA	NA	NA	NA	0	23.04	0	23	NA	NA	NA	NA	NA	Positive	Normal
X180B38	Miller2005	-8.68499	0	70	Positive	1	2	Negative	0.15	0.01	low	0	87	0	87	NA	NA	2.04	low	NA	Positive	Normal
X181B70	Miller2005	-2.97266	0	34	Positive	1	20	Positive	0.37	0.13	high	0	132.96	1	23	NA	NA	3.4	medium	NA	Positive	Normal
X182B43	Miller2005	7.21943	1	51	Negative	3	28	Positive	0.62	0.52	high	0	132.96	0	133	NA	NA	5.56	high	NA	Negative	Basal
X183B75	Miller2005	-4.06676	0	60	Positive	2	24	Positive	0.58	0.35	high	1	84	1	84	NA	NA	4.48	medium	NA	Positive	LumB
X184B38	Miller2005	-5.30429	0	63	Positive	1	10	Negative	0.15	0.01	low	0	132	0	132	NA	NA	2.2	low	NA	Positive	LumA
X185B44	Miller2005	-2.98541	0	68	Positive	1	8	Negative	0.15	0.01	low	0	132	0	132	NA	NA	2.16	low	NA	Positive	Normal
X186B22	Miller2005	4.87135	1	86	Positive	2	46	Positive	0.58	0.35	high	1	2.04	1	2	NA	NA	4.92	medium	NA	Positive	LumB
X187B36	Miller2005	9.1536	1	29	Positive	2	23	Positive	0.74	0.48	high	1	0	1	0	NA	NA	4.46	medium	NA	Positive	Her2
X188B13	Miller2005	-2.96008	0	60	Negative	2	14	Negative	0.27	0.14	high	0	132	0	132	NA	NA	3.28	low	NA	Negative	Her2
X189B83	Miller2005	7.69692	1	58	Negative	2	38	Negative	0.45	0.33	high	0	132	0	132	NA	NA	3.76	medium	NA	Negative	Her2
X18C56	Miller2005	2.49435	1	68	Positive	2	19	Negative	0.25	0.08	low	0	129	0	129	NA	NA	3.38	low	NA	Positive	LumB
X191B79	Miller2005	8.39228	1	59	Positive	2	27	Negative	0.37	0.17	high	0	132	1	53	NA	NA	3.54	medium	NA	Positive	Her2
X192B69	Miller2005	-5.06696	0	73	Positive	1	8	Negative	0.15	0.01	low	0	95.04	0	95	NA	NA	2.16	low	NA	Positive	LumA
X193B72	Miller2005	3.28664	1	68	Negative	2	16	Positive	0.42	0.3	high	0	131.04	0	131	NA	NA	4.32	medium	NA	Negative	Her2
X194B60	Miller2005	3.13517	1	77	Positive	3	22	Positive	0.68	0.45	high	0	42.96	0	43	NA	NA	5.44	high	NA	Negative	Her2
X195B75	Miller2005	-1.70957	0	87	Positive	1	18	Negative	0.18	0.03	low	0	36	0	36	NA	NA	2.36	low	NA	Positive	LumB
X196B81	Miller2005	-3.14086	0	65	Positive	1	14	Negative	0.18	0.03	low	0	131.04	0	131	NA	NA	2.28	low	NA	Positive	Normal
X197B95	Miller2005	6.09319	1	44	Positive	2	16	Negative	0.25	0.08	low	0	131.04	0	131	NA	NA	3.32	low	NA	Positive	LumB
X198B90	Miller2005	-6.93505	0	74	Positive	2	20	Negative	0.25	0.08	low	0	131.04	0	131	NA	NA	3.4	medium	NA	Positive	LumA
X199B55	Miller2005	-3.31757	0	54	Positive	2	23	Negative	0.37	0.17	high	0	131.04	0	131	NA	NA	3.46	medium	NA	Positive	Basal
X19C33	Miller2005	-3.76863	0	61	Positive	1	31	Positive	0.4	0.2	high	1	0	1	0	NA	NA	3.62	medium	NA	Positive	Her2
X200B47	Miller2005	-3.27994	0	47	Positive	3	20	Positive	0.52	0.3	high	0	131.04	1	65	NA	NA	5.4	medium	NA	Positive	LumA
X201B68	Miller2005	-4.10511	0	53	Positive	2	24	Positive	0.58	0.35	high	0	131.04	0	131	NA	NA	4.48	medium	NA	Positive	LumA
X202B44	Miller2005	-7.71341	0	72	Positive	2	10	Negative	0.18	0.03	low	0	129.96	0	130	NA	NA	3.2	low	NA	Positive	Normal
X203B49	Miller2005	-7.59641	0	51	Positive	2	40	Positive	0.58	0.35	high	0	129.96	0	130	NA	NA	4.8	medium	NA	Positive	Normal
X204B85	Miller2005	-5.46067	0	70	Positive	1	12	Negative	0.18	0.03	low	0	126.96	0	127	NA	NA	2.24	low	NA	Positive	LumA
X205B99	Miller2005	3.3378	1	59	Positive	1	22	Negative	0.26	0.09	low	1	53.04	1	53	NA	NA	2.44	low	NA	Positive	Basal
X206C05	Miller2005	-4.20846	0	80	Positive	2	18	Negative	0.25	0.08	low	0	77.04	0	77	NA	NA	3.36	low	NA	Positive	LumB
X207C08	Miller2005	-2.45255	0	59	Positive	1	10	Positive	0.26	0.09	low	0	129.96	0	130	NA	NA	3.2	low	NA	Positive	LumA
X208C06	Miller2005	9.66521	1	67	Positive	2	22	NA	NA	NA	NA	0	0.96	0	1	NA	NA	NA	NA	NA	Positive	LumB
X209C10	Miller2005	-2.62026	0	80	Positive	1	14	Negative	0.18	0.03	low	0	129.96	0	130	NA	NA	2.28	low	NA	Positive	LumA
X210C72	Miller2005	4.47632	1	45	Positive	2	42	Negative	0.45	0.24	high	0	129.96	1	6	NA	NA	3.84	medium	NA	Positive	LumA
X211C88	Miller2005	3.65491	1	85	Positive	2	18	NA	NA	NA	NA	0	18	0	18	NA	NA	NA	NA	NA	Positive	LumB
X212C21	Miller2005	-8.8537	0	74	NA	2	24.14	Negative	0.37	0.19	high	0	129.96	1	45	NA	NA	3.4828	medium	NA	Negative	LumA
X213C36	Miller2005	-1.9446	0	70	Positive	2	18	Negative	0.25	0.08	low	0	120.96	0	121	NA	NA	3.36	low	NA	Positive	Normal
X214C35	Miller2005	-7.27124	0	45	Negative	1	14	Negative	0.2	0.06	low	0	129	0	129	NA	NA	2.28	low	NA	Negative	Normal
X216C61	Miller2005	-4.5027	0	71	Positive	2	22	Positive	0.58	0.35	high	0	129	0	129	NA	NA	4.44	medium	NA	Positive	Her2
X217C79	Miller2005	-3.41306	0	74	Positive	2	19	Negative	0.25	0.08	low	0	129	0	129	NA	NA	3.38	low	NA	Positive	LumA
X218C29	Miller2005	3.7017	1	69	Positive	2	14	Negative	0.25	0.08	low	0	129	0	129	NA	NA	3.28	low	NA	Positive	LumB
X219C42	Miller2005	6.7374	1	51	Positive	NA	18	Negative	0.25	0.08	low	0	72	0	72	NA	NA	NA	NA	NA	Positive	Basal
X21C28	Miller2005	-6.47159	0	68	Positive	1	10	Negative	0.15	0.01	low	0	128.04	0	128	NA	NA	2.2	low	NA	Positive	LumA
X220C70	Miller2005	-6.96697	0	42	Positive	1	20	Negative	0.18	0.03	low	0	129	0	129	NA	NA	2.4	low	NA	Positive	Normal
X221C14	Miller2005	-3.58375	0	68	Positive	2	17	Negative	0.25	0.08	low	0	128.04	1	36	NA	NA	3.34	low	NA	Positive	LumB
X222C26	Miller2005	4.2746	1	50	Positive	3	65	Positive	0.8	0.58	high	1	0.96	1	1	NA	NA	6.3	high	NA	Positive	LumB
X223C51	Miller2005	-2.75313	0	44	Positive	2	32	Positive	0.58	0.35	high	0	101	0	101	NA	NA	4.64	medium	NA	Positive	Normal
X224C93	Miller2005	-4.83857	0	70	Negative	1	11	Negative	0.2	0.06	low	0	95.04	0	95	NA	NA	2.22	low	NA	Negative	Basal
X225C52	Miller2005	8.08066	1	72	Positive	2	27	Positive	0.58	0.35	high	0	129	0	129	NA	NA	4.54	medium	NA	Positive	LumB
X226C06	Miller2005	7.87365	1	28	Positive	3	45	Positive	0.83	0.6	high	0	129	0	129	NA	NA	5.9	high	NA	Positive	Basal
X227C50	Miller2005	-5.25496	0	57	Positive	1	12	Negative	0.18	0.03	low	0	109	0	109	NA	NA	2.24	low	NA	Negative	LumA
X229C44	Miller2005	-6.44988	0	52	Positive	1	13	Negative	0.18	0.03	low	0	128.04	0	128	NA	NA	2.26	low	NA	Positive	LumA
X22C62	Miller2005	-2.69742	0	83	Positive	2	12	Negative	0.25	0.08	low	0	57.96	0	58	NA	NA	3.24	low	NA	Positive	LumA
X230C47	Miller2005	5.98289	1	77	Positive	2	22	Positive	0.58	0.35	high	1	6	1	6	NA	NA	4.44	medium	NA	Positive	Her2
X231C80	Miller2005	-3.85994	0	56	Positive	1	22	Negative	0.26	0.09	low	1	77.04	1	77	NA	NA	2.44	low	NA	Positive	LumA
X232C58	Miller2005	6.01021	1	44	Positive	3	24	Positive	0.68	0.45	high	1	21	1	21	NA	NA	5.48	high	NA	Positive	Her2
X233C91	Miller2005	-5.90683	0	49	Positive	1	11	Negative	0.18	0.03	low	0	128.04	0	128	NA	NA	2.22	low	NA	Positive	Normal
X234C15	Miller2005	4.96827	1	29	Positive	3	11	Positive	0.67	0.42	high	0	128.04	0	128	NA	NA	5.22	medium	NA	Negative	Basal
X235C20	Miller2005	4.83046	1	71	NA	1	21	Negative	0.28	0.11	low	0	128.04	0	128	NA	NA	2.42	low	NA	Negative	LumB
X236C55	Miller2005	-6.51405	0	72	Positive	1	18	Negative	0.18	0.03	low	0	128.04	0	128	NA	NA	2.36	low	NA	Positive	LumA
X237C56	Miller2005	6.13274	1	50	Positive	2	19	Positive	0.37	0.17	high	0	128.04	0	128	NA	NA	4.38	medium	NA	Positive	Her2
X238C87	Miller2005	2.88706	1	54	Negative	3	24	Negative	0.43	0.31	high	0	128.04	0	128	NA	NA	4.48	medium	NA	Negative	Her2
X239C32	Miller2005	-5.21576	0	65	Positive	2	17	Positive	0.37	0.17	high	0	126.96	0	127	NA	NA	4.34	medium	NA	Positive	LumA
X23C52	Miller2005	6.98229	1	68	Positive	2	22	Negative	0.37	0.17	high	1	102	1	102	NA	NA	3.44	medium	NA	Positive	LumB
X240C54	Miller2005	2.91798	1	61	Positive	2	35	Positive	0.58	0.35	high	1	29.04	1	29	NA	NA	4.7	medium	NA	Positive	Her2
X241C01	Miller2005	6.37557	1	66	Positive	3	23	Negative	0.45	0.24	high	1	81	1	11	NA	NA	4.46	medium	NA	Negative	LumB
X242C21	Miller2005	5.8566	1	64	Positive	2	18	Negative	0.25	0.08	low	0	126.96	1	26	NA	NA	3.36	low	NA	Positive	LumB
X243C70	Miller2005	-6.7877	0	50	Positive	1	10	Negative	0.15	0.01	low	0	126.96	0	127	NA	NA	2.2	low	NA	Positive	LumA
X244C89	Miller2005	6.46366	1	51	Positive	2	33	Positive	0.58	0.35	high	1	87	1	87	NA	NA	4.66	medium	NA	Positive	LumB
X245C22	Miller2005	4.22805	1	76	Positive	2	45	Positive	0.58	0.35	high	1	0	1	0	NA	NA	4.9	medium	NA	Positive	Basal
X246C75	Miller2005	-4.79522	0	73	Positive	1	11	Negative	0.18	0.03	low	0	122.04	0	122	NA	NA	2.22	low	NA	Negative	LumA
X247C76	Miller2005	2.96251	1	56	Positive	2	25	Negative	0.37	0.17	high	0	126	0	126	NA	NA	3.5	medium	NA	Positive	LumB
X248C91	Miller2005	-8.2677	0	57	Positive	1	23	Negative	0.26	0.09	low	0	126	0	126	NA	NA	2.46	low	NA	Positive	LumA
X249C42	Miller2005	5.46546	1	88	Negative	3	25	NA	NA	NA	NA	0	2.04	0	2	NA	NA	5.5	high	NA	Negative	Basal
X24C30	Miller2005	-5.59087	0	55	Positive	2	16	Negative	0.25	0.08	low	0	128.04	0	128	NA	NA	3.32	low	NA	Positive	Normal
X250C78	Miller2005	5.46267	1	75	Negative	3	18	Negative	0.3	0.17	high	1	30	1	30	NA	NA	4.36	medium	NA	Negative	Basal
X251C14	Miller2005	-8.09888	0	66	Positive	2	8	Negative	0.18	0.03	low	0	126	0	126	NA	NA	3.16	low	NA	Positive	Normal
X252C64	Miller2005	5.41747	1	77	Positive	3	25.25	Negative	0.45	0.24	high	1	36.96	1	37	NA	NA	4.505	medium	NA	Negative	Basal
X253C20	Miller2005	-6.11442	0	75	Positive	1	9	Negative	0.15	0.01	low	0	96	1	26	NA	NA	2.18	low	NA	Positive	Normal
X254C80	Miller2005	-6.61989	0	67	Positive	2	22	Negative	0.37	0.17	high	0	126	0	126	NA	NA	3.44	medium	NA	Positive	LumA
X255C06	Miller2005	-2.49069	0	72	Positive	2	22	Negative	0.37	0.17	high	0	126	0	126	NA	NA	3.44	medium	NA	Positive	LumA
X256C45	Miller2005	5.02939	1	57	Negative	2	32	Positive	0.59	0.48	high	1	15	1	15	NA	NA	4.64	medium	NA	Negative	Her2
X257C87	Miller2005	-7.19933	0	46	Positive	2	20	Positive	0.37	0.17	high	0	126	0	126	NA	NA	4.4	medium	NA	Positive	LumA
X258C21	Miller2005	-6.29401	0	71	Positive	2	8	Negative	0.18	0.03	low	0	123.96	1	69	NA	NA	3.16	low	NA	Positive	Normal
X259C74	Miller2005	-2.88039	0	65	Positive	1	10	Negative	0.15	0.01	low	0	125.04	0	125	NA	NA	2.2	low	NA	Positive	Normal
X25C71	Miller2005	-7.34738	0	71	Positive	1	3	Negative	0.15	0.01	low	0	126	0	126	NA	NA	2.06	low	NA	Positive	Normal
X260C91	Miller2005	-3.28342	0	58	Positive	2	21	Negative	0.37	0.17	high	0	125.04	0	125	NA	NA	3.42	medium	NA	Positive	LumB
X261C94	Miller2005	-6.3519	0	76	Positive	1	14	Negative	0.18	0.03	low	0	125.04	0	125	NA	NA	2.28	low	NA	Positive	LumA
X262C85	Miller2005	-4.96757	0	71	Positive	1	20	Negative	0.18	0.03	low	0	125	0	125	NA	NA	2.4	low	NA	Positive	LumA
X263C82	Miller2005	-4.01404	0	71	Positive	1	20	Negative	0.18	0.03	low	1	96.96	1	97	NA	NA	2.4	low	NA	Positive	LumA
X265C40	Miller2005	2.99763	1	76	Positive	2	18	Negative	0.25	0.08	low	0	125.04	0	125	NA	NA	3.36	low	NA	Positive	LumB
X266C51	Miller2005	-7.02749	0	58	Positive	1	22	Negative	0.26	0.09	low	0	125.04	0	125	NA	NA	2.44	low	NA	Positive	LumA
X267C04	Miller2005	-1.80776	0	84	Positive	1	28	Negative	0.26	0.09	low	0	123.96	0	124	NA	NA	2.56	low	NA	Positive	LumA
X268C87	Miller2005	9.12724	1	32	Positive	2	15	Negative	0.35	0.12	high	0	123.96	0	124	NA	NA	3.3	low	NA	Positive	Basal
X269C68	Miller2005	8.7974	1	46	Negative	3	25	Positive	0.62	0.52	high	0	0	0	0	NA	NA	5.5	high	NA	Negative	Basal
X26C23	Miller2005	3.40103	1	39	Positive	3	19	Positive	0.52	0.3	high	1	14.04	1	14	NA	NA	5.38	medium	NA	Negative	Basal
X270C93	Miller2005	5.8987	1	40	Negative	3	33	Positive	0.62	0.52	high	0	123.96	0	124	NA	NA	5.66	high	NA	Negative	Basal
X271C71	Miller2005	4.82565	1	66	Negative	3	29	Positive	0.62	0.52	high	1	14.04	1	14	NA	NA	5.58	high	NA	Negative	Her2
X272C88	Miller2005	-3.43976	0	45	Positive	2	17	Negative	0.25	0.08	low	0	123.96	0	124	NA	NA	3.34	low	NA	Positive	Normal
X274C81	Miller2005	-4.16611	0	66	Positive	2	16	Negative	0.25	0.08	low	0	123.96	0	124	NA	NA	3.32	low	NA	Positive	LumA
X275C70	Miller2005	-4.89077	0	69	Positive	2	17	Negative	0.25	0.08	low	0	123	0	123	NA	NA	3.34	low	NA	Positive	LumA
X277C64	Miller2005	-6.50253	0	79	Positive	2	20	Negative	0.25	0.08	low	0	102.96	0	103	NA	NA	3.4	medium	NA	Positive	Normal
X278C80	Miller2005	2.76659	1	56	Positive	2	11	Negative	0.25	0.08	low	0	123	0	123	NA	NA	3.22	low	NA	Positive	Her2
X279C61	Miller2005	6.61256	1	50	Positive	3	19	Negative	0.32	0.13	high	0	122.04	0	122	NA	NA	4.38	medium	NA	Positive	Basal
X27C82	Miller2005	-7.19339	0	67	Positive	2	13	Positive	0.37	0.17	high	0	81.96	0	82	NA	NA	4.26	medium	NA	Positive	LumA
X280C43	Miller2005	-4.63629	0	45	Positive	2	11	Negative	0.25	0.08	low	0	120.96	1	12	NA	NA	3.22	low	NA	Positive	LumA
X282C51	Miller2005	-7.34369	0	55	Positive	1	10	Negative	0.15	0.01	low	0	119	0	119	NA	NA	2.2	low	NA	Positive	Normal
X283C22	Miller2005	-1.92103	0	48	Positive	2	32	Positive	0.58	0.35	high	1	41.04	1	41	NA	NA	4.64	medium	NA	Positive	Her2
X284C63	Miller2005	-4.39185	0	48	Positive	1	18	Negative	0.18	0.03	low	0	120.96	0	121	NA	NA	2.36	low	NA	Positive	LumA
X286C91	Miller2005	-7.17758	0	62	Positive	2	20	Negative	0.25	0.08	low	0	120	0	120	NA	NA	3.4	medium	NA	Positive	LumA
X287C67	Miller2005	6.60934	1	37	Positive	3	20	Positive	0.52	0.3	high	0	120	0	120	NA	NA	5.4	medium	NA	Positive	Basal
X288C57	Miller2005	-5.10055	0	88	Positive	2	38	Positive	0.58	0.35	high	0	120	0	120	NA	NA	4.76	medium	NA	Positive	LumA
X289C75	Miller2005	-5.81743	0	52	Positive	1	20	Positive	0.26	0.09	low	0	120	0	120	NA	NA	3.4	medium	NA	Positive	LumA
X28C76	Miller2005	-5.0188	0	56	Positive	1	9	Negative	0.15	0.01	low	0	126	0	126	NA	NA	2.18	low	NA	Positive	Normal
X290C91	Miller2005	-5.68479	0	75	Negative	2	18	Negative	0.27	0.14	high	0	120	0	120	NA	NA	3.36	low	NA	Negative	LumA
X291C17	Miller2005	8.7789	1	84	Negative	3	42	Negative	0.47	0.35	high	0	11.04	0	11	NA	NA	4.84	medium	NA	Negative	Basal
X292C66	Miller2005	2.37165	1	51	Positive	2	20	Negative	0.25	0.08	low	0	120	0	120	NA	NA	3.4	medium	NA	Positive	LumA
X294C04	Miller2005	2.45105	1	43	Positive	1	25	Negative	0.26	0.09	low	0	120	0	120	NA	NA	2.5	low	NA	Positive	Her2
X296C95	Miller2005	-3.59135	0	73	Positive	2	13	Negative	0.25	0.08	low	0	119.04	0	119	NA	NA	3.26	low	NA	Positive	LumA
X297C26	Miller2005	-5.63411	0	51	Positive	2	30	Positive	0.58	0.35	high	0	119.04	0	119	NA	NA	4.6	medium	NA	Positive	Normal
X298C47	Miller2005	4.23111	1	62	Positive	2	24	Negative	0.37	0.17	high	1	78	1	78	NA	NA	3.48	medium	NA	Positive	Her2
X301C66	Miller2005	3.34599	1	74	Positive	2	32	Negative	0.45	0.24	high	0	119.04	0	119	NA	NA	3.64	medium	NA	Positive	Her2
X303C36	Miller2005	8.74231	1	37	Negative	3	23	Negative	0.43	0.31	high	0	119.04	0	119	NA	NA	4.46	medium	NA	Negative	Basal
X304C89	Miller2005	-5.25755	0	54	Positive	3	15	Negative	0.32	0.13	high	1	30.96	1	31	NA	NA	4.3	medium	NA	Negative	Normal
X307C50	Miller2005	4.46274	1	66	Positive	2	24	Negative	0.37	0.17	high	0	117.96	0	118	NA	NA	3.48	medium	NA	Positive	LumB
X308C93	Miller2005	6.861	1	38	Negative	2	21	Negative	0.41	0.29	high	1	27	1	27	NA	NA	3.42	medium	NA	Negative	Basal
X309C49	Miller2005	6.0347	1	44	Positive	1	12	Negative	0.18	0.03	low	0	117.96	0	118	NA	NA	2.24	low	NA	Positive	Basal
X311A27	Miller2005	6.16035	1	70	Positive	3	32	Positive	0.68	0.45	high	1	21	1	7	NA	NA	5.64	high	NA	Negative	Her2
X313A87	Miller2005	6.45716	1	65	Positive	3	28	Positive	0.68	0.45	high	0	122.04	0	122	NA	NA	5.56	high	NA	Negative	Basal
X314B55	Miller2005	7.44106	1	38	Negative	3	30	Negative	0.43	0.31	high	1	114.96	1	2	NA	NA	4.6	medium	NA	Negative	Basal
X315C75	Miller2005	-6.57644	0	66	Positive	NA	12	Negative	0.25	0.08	low	0	96	0	96	NA	NA	NA	NA	NA	Positive	LumA
X316C65	Miller2005	-7.60361	0	51	Positive	1	13	Negative	0.18	0.03	low	0	129	0	129	NA	NA	2.26	low	NA	Positive	Normal
X33C30	Miller2005	-5.95436	0	49	Positive	1	18	Positive	0.26	0.09	low	0	122	0	122	NA	NA	3.36	low	NA	Positive	Normal
X34C80	Miller2005	-3.40417	0	67	Positive	2	20	Negative	0.25	0.08	low	0	122	0	122	NA	NA	3.4	medium	NA	Positive	LumA
X35C29	Miller2005	-4.82892	0	45	Positive	2	23	Negative	0.37	0.17	high	0	72.96	1	29	NA	NA	3.46	medium	NA	Positive	Normal
X36C17	Miller2005	-4.68661	0	46	Positive	2	22	Negative	0.37	0.17	high	0	120.96	0	121	NA	NA	3.44	medium	NA	Positive	Normal
X37C06	Miller2005	3.75108	1	73	Positive	3	15	Negative	0.32	0.13	high	0	120	0	120	NA	NA	4.3	medium	NA	Negative	Her2
X38C94	Miller2005	5.78895	1	50	Negative	NA	15	Negative	0.28	0.15	high	0	22	0	22	NA	NA	NA	NA	NA	Negative	Her2
X39C24	Miller2005	-4.62991	0	52	Positive	1	17	Positive	0.26	0.09	low	0	120	0	120	NA	NA	3.34	low	NA	Positive	Normal
X40C57	Miller2005	-2.88047	0	56	Positive	2	22	Positive	0.58	0.35	high	0	120	0	120	NA	NA	4.44	medium	NA	Positive	LumA
X41C65	Miller2005	-4.09704	0	61	Positive	2	22	Positive	0.58	0.35	high	0	119.04	0	119	NA	NA	4.44	medium	NA	Positive	Her2
X42C57	Miller2005	-3.88583	0	59	NA	1	26	Negative	0.28	0.11	low	0	119.04	0	119	NA	NA	2.52	low	NA	Negative	LumB
X43C47	Miller2005	2.84709	1	46	Positive	2	12	Negative	0.25	0.08	low	0	119	0	119	NA	NA	3.24	low	NA	Positive	Normal
X44A53	Miller2005	-1.75618	0	41	Positive	2	19	Positive	0.37	0.17	high	0	153	0	153	NA	NA	4.38	medium	NA	Positive	Normal
X45A96	Miller2005	-2.81641	0	75	Positive	1	18	Negative	0.18	0.03	low	0	153	1	91	NA	NA	2.36	low	NA	Positive	LumB
X46A25	Miller2005	9.37882	1	74	Positive	3	22	Positive	0.68	0.45	high	1	0	1	0	NA	NA	5.44	high	NA	Positive	LumB
X47A87	Miller2005	5.95984	1	61	Negative	2	53	Positive	0.7	0.61	high	0	126.96	1	115	NA	NA	5.06	medium	NA	Negative	Her2
X48A46	Miller2005	-7.64069	0	78	Positive	1	38	NA	NA	NA	NA	0	21.96	0	22	NA	NA	3.76	medium	NA	Positive	LumA
X49A07	Miller2005	-4.22377	0	80	Positive	1	14	Negative	0.18	0.03	low	1	80.04	1	59	NA	NA	2.28	low	NA	Positive	LumA
X50A91	Miller2005	-2.44281	0	47	Positive	2	22	Positive	0.58	0.35	high	1	108.96	1	109	NA	NA	4.44	medium	NA	Negative	Normal
X51A98	Miller2005	3.72026	1	59	Positive	2	32	Positive	0.58	0.35	high	0	152	0	152	NA	NA	4.64	medium	NA	Positive	LumA
X52A90	Miller2005	-6.40545	0	53	Positive	1	24	Negative	0.26	0.09	low	0	152.04	0	152	NA	NA	2.48	low	NA	Positive	LumA
X53A06	Miller2005	3.54542	1	82	Positive	2	21	Positive	0.58	0.35	high	1	38.04	1	31	NA	NA	4.42	medium	NA	Positive	LumB
X54A09	Miller2005	7.50444	1	68	Negative	3	14	Negative	0.3	0.17	high	0	150.96	1	7	NA	NA	4.28	medium	NA	Negative	Basal
X55A79	Miller2005	5.9578	1	62	Positive	3	41	Positive	0.68	0.45	high	0	39	0	39	NA	NA	5.82	high	NA	Negative	LumB
X56A94	Miller2005	-1.52659	0	52	Positive	2	45	Positive	0.58	0.35	high	1	12.96	1	13	NA	NA	4.9	medium	NA	Positive	Normal
X57A46	Miller2005	3.55521	1	56	Negative	NA	10	NA	NA	NA	NA	1	107.04	1	44	NA	NA	NA	NA	NA	Negative	Basal
X58A50	Miller2005	8.18882	1	47	Positive	2	8	Positive	0.37	0.17	high	1	15.96	1	5	NA	NA	4.16	medium	NA	Negative	Her2
X5B97	Miller2005	7.21764	1	37	Positive	2	26	Negative	0.37	0.17	high	1	66	1	9	NA	NA	3.52	medium	NA	Positive	Her2
X60A05	Miller2005	-4.32757	0	77	Positive	2	36	Negative	0.45	0.24	high	1	8.04	1	8	NA	NA	3.72	medium	NA	Positive	Normal
X61A53	Miller2005	2.55249	1	68	Positive	1	14	Negative	0.18	0.03	low	0	150	1	73	NA	NA	2.28	low	NA	Positive	LumB
X62A02	Miller2005	8.94161	1	77	Negative	3	24	Negative	0.43	0.31	high	1	3	1	3	NA	NA	4.48	medium	NA	Negative	Basal
X63A62	Miller2005	-4.73368	0	55	Positive	2	24	Positive	0.58	0.35	high	1	2.04	1	2	NA	NA	4.48	medium	NA	Positive	Normal
X64A59	Miller2005	2.39571	1	61	Positive	2	28	Negative	0.37	0.17	high	0	149.04	0	149	NA	NA	3.56	medium	NA	Negative	Basal
X65A68	Miller2005	-5.41034	0	49	Positive	1	18	Negative	0.18	0.03	low	0	149.04	0	149	NA	NA	2.36	low	NA	Positive	Normal
X66A84	Miller2005	7.29159	1	48	Positive	3	35	Positive	0.68	0.45	high	1	15	1	15	NA	NA	5.7	high	NA	Negative	Her2
X67A43	Miller2005	6.50484	1	79	Negative	3	28	Positive	0.62	0.52	high	1	11.04	1	11	NA	NA	5.56	high	NA	Negative	Her2
X69A93	Miller2005	2.89824	1	62	Positive	3	50	Positive	0.68	0.45	high	0	149.04	0	149	NA	NA	6	high	NA	Positive	Basal
X6B85	Miller2005	5.82433	1	71	Positive	1	26	Positive	0.4	0.2	high	1	6.96	1	7	NA	NA	3.52	medium	NA	Positive	LumB
X70A79	Miller2005	5.85036	1	87	Positive	3	15	NA	NA	NA	NA	0	144	0	144	NA	NA	NA	NA	NA	Negative	Basal
X71A50	Miller2005	-2.86956	0	56	Positive	NA	12	Negative	0.25	0.08	low	0	102	0	102	NA	NA	NA	NA	NA	Negative	LumA
X72A92	Miller2005	-5.19842	0	55	Positive	1	16	Negative	0.18	0.03	low	0	147.96	0	148	NA	NA	2.32	low	NA	Positive	LumB
X73A01	Miller2005	2.10554	1	44	Positive	3	130	Positive	0.8	0.58	high	0	148	0	148	NA	NA	7.6	high	NA	Positive	Her2
X74A63	Miller2005	5.19932	1	56	Positive	1	22	Negative	0.26	0.09	low	1	71.04	1	71	NA	NA	2.44	low	NA	Positive	LumA
X75A01	Miller2005	3.90507	1	69	Positive	2	19	Negative	0.25	0.08	low	1	143.04	1	43	NA	NA	3.38	low	NA	Positive	LumB
X76A44	Miller2005	5.32878	1	81	Positive	3	65	Positive	0.8	0.58	high	1	0	1	0	NA	NA	6.3	high	NA	Negative	LumB
X77A50	Miller2005	2.83886	1	75	Positive	2	20	Positive	0.37	0.17	high	1	12.96	1	13	NA	NA	4.4	medium	NA	Negative	Normal
X79A35	Miller2005	4.46605	1	65	Negative	3	25	Positive	0.62	0.52	high	0	9.96	0	10	NA	NA	5.5	high	NA	Negative	Her2
X7B96	Miller2005	2.68252	1	52	Positive	2	19	Positive	0.37	0.17	high	1	29.04	1	29	NA	NA	4.38	medium	NA	Positive	Her2
X82A83	Miller2005	4.99689	1	72	Positive	3	27	Positive	0.68	0.45	high	0	30.96	0	31	NA	NA	5.54	high	NA	Positive	LumB
X83A37	Miller2005	-2.62945	0	69	Positive	1	22	Negative	0.26	0.09	low	0	146	0	146	NA	NA	2.44	low	NA	Negative	Normal
X84A44	Miller2005	4.41283	1	84	Positive	2	28	Negative	0.37	0.17	high	0	146.04	0	146	NA	NA	3.56	medium	NA	Positive	LumB
X85A03	Miller2005	5.24814	1	86	Positive	2	15	Positive	0.37	0.17	high	0	24.96	0	25	NA	NA	4.3	medium	NA	Positive	Her2
X86A40	Miller2005	8.50336	1	61	Negative	2	24	Negative	0.41	0.29	high	0	146.04	0	146	NA	NA	3.48	medium	NA	Negative	Basal
X87A79	Miller2005	-4.73264	0	36	Positive	2	12	Negative	0.25	0.08	low	0	144.96	0	145	NA	NA	3.24	low	NA	Positive	Normal
X88A67	Miller2005	3.70727	1	63	Positive	2	24	Negative	0.37	0.17	high	0	144.96	1	51	NA	NA	3.48	medium	NA	Positive	LumB
X89A64	Miller2005	6.58728	1	60	Positive	3	23	Negative	0.45	0.24	high	0	144.96	0	145	NA	NA	4.46	medium	NA	Negative	Her2
X8B87	Miller2005	-6.74046	0	58	Positive	1	17	Negative	0.18	0.03	low	0	135.96	0	136	NA	NA	2.34	low	NA	Positive	LumA
X90A63	Miller2005	4.49827	1	76	Positive	3	26	Negative	0.45	0.24	high	0	32.04	0	32	NA	NA	4.52	medium	NA	Negative	Her2
X94A16	Miller2005	-6.67948	0	73	Positive	2	6	Negative	0.18	0.03	low	0	133	0	133	NA	NA	3.12	low	NA	Positive	Normal
X96A21	Miller2005	-2.94532	0	63	Positive	2	38	Positive	0.58	0.35	high	1	0.96	1	1	NA	NA	4.76	medium	NA	Positive	LumA
X99A50	Miller2005	-2.78937	0	82	Positive	1	19	Negative	0.18	0.03	low	0	126	0	126	NA	NA	2.38	low	NA	Positive	Normal
X9B52	Miller2005	-2.64355	0	71	Positive	2	12	Negative	0.25	0.08	low	0	135.96	0	136	NA	NA	3.24	low	NA	Positive	LumB
KIT_114B68	Sotiriou2006	-1.24236	0	67	Positive	1	12	Positive	0.26	0.09	low	NA	NA	0	125.984	NA	NA	3.24	low	NA	NA	LumB
KIT_131B79	Sotiriou2006	1.13211	1	59	Positive	3	26	Positive	0.68	0.45	high	NA	NA	1	21.0082	NA	NA	5.52	high	NA	NA	LumB
KIT_135B40	Sotiriou2006	-4.74524	0	64	Positive	1	26	Negative	0.26	0.09	low	NA	NA	1	114.016	NA	NA	2.52	low	NA	NA	LumA
KIT_138B34	Sotiriou2006	-4.76444	0	65	Positive	1	23	Positive	0.4	0.2	high	NA	NA	0	114.016	NA	NA	3.46	medium	NA	NA	LumA
KIT_139B03	Sotiriou2006	4.86159	1	84	Positive	3	28	Negative	0.45	0.24	high	NA	NA	1	3.94521	NA	NA	4.56	medium	NA	NA	LumB
KIT_162B98	Sotiriou2006	-1.01258	0	73	Positive	3	33	Positive	0.68	0.45	high	NA	NA	1	107.047	NA	NA	5.66	high	NA	NA	LumB
KIT_173B43	Sotiriou2006	-5.79605	0	72	Positive	1	16	Positive	0.26	0.09	low	NA	NA	0	129.962	NA	NA	3.32	low	NA	NA	LumA
KIT_194B60	Sotiriou2006	1.52975	1	77	Positive	3	22	Positive	0.68	0.45	high	NA	NA	0	41.0301	NA	NA	5.44	high	NA	NA	Basal
KIT_207C08	Sotiriou2006	-2.38312	0	59	Positive	1	10	Positive	0.26	0.09	low	NA	NA	0	111.945	NA	NA	3.2	low	NA	NA	LumA
KIT_252C64	Sotiriou2006	2.58141	1	77	Positive	3	25.25	Negative	0.45	0.24	high	NA	NA	1	36.9534	NA	NA	4.505	medium	NA	NA	Basal
KIT_289C75	Sotiriou2006	-3.98592	0	52	Positive	1	20	Positive	0.26	0.09	low	NA	NA	0	101.03	NA	NA	3.4	medium	NA	NA	LumA
KIT_311A27	Sotiriou2006	3.30061	1	70	Positive	3	32	Positive	0.68	0.45	high	NA	NA	1	6.96986	NA	NA	5.64	high	NA	NA	Her2
KIT_313A87	Sotiriou2006	3.39677	1	65	Positive	3	28	Positive	0.68	0.45	high	NA	NA	0	111.945	NA	NA	5.56	high	NA	NA	Basal
KIT_39C24	Sotiriou2006	-4.68758	0	52	Positive	1	17	Positive	0.26	0.09	low	NA	NA	0	108.953	NA	NA	3.34	low	NA	NA	Normal
KIT_55A79	Sotiriou2006	2.57535	1	62	Positive	3	41	Positive	0.68	0.45	high	NA	NA	0	38.9918	NA	NA	5.82	high	NA	NA	LumB
KIT_69A93	Sotiriou2006	0.750656	1	62	Positive	3	50	Positive	0.68	0.45	high	NA	NA	0	141.008	NA	NA	6	high	NA	NA	Basal
KIT_6B85	Sotiriou2006	2.69344	1	71	Positive	1	26	Positive	0.4	0.2	high	NA	NA	1	6.96986	NA	NA	3.52	medium	NA	NA	LumB
KIT_72A92	Sotiriou2006	-4.65989	0	55	Positive	1	16	Negative	0.18	0.03	low	NA	NA	0	101.03	NA	NA	2.32	low	NA	NA	LumA
KIT_82A83	Sotiriou2006	2.59767	1	72	Positive	3	27	Positive	0.68	0.45	high	NA	NA	0	30.9699	NA	NA	5.54	high	NA	NA	LumB
KIT_8B87	Sotiriou2006	-4.62039	0	58	Positive	1	17	Negative	0.18	0.03	low	NA	NA	0	119.047	NA	NA	2.34	low	NA	NA	LumA
KIU_101B88	Sotiriou2006	6.20252	1	40	Negative	3	12	Negative	0.3	0.17	high	NA	NA	0	74.9589	NA	NA	4.24	medium	NA	NA	Basal
KIU_105B13	Sotiriou2006	-1.78433	0	46	Positive	1	13	Negative	0.18	0.03	low	NA	NA	0	87.9452	NA	NA	2.26	low	NA	NA	LumA
KIU_106B55	Sotiriou2006	-3.19287	0	37	Positive	1	60	Negative	0.35	0.16	high	NA	NA	1	14.0055	NA	NA	3.2	low	NA	NA	Normal
KIU_111B51	Sotiriou2006	3.43338	1	41	Positive	3	33	Negative	0.54	0.32	high	NA	NA	1	5.98356	NA	NA	4.66	medium	NA	NA	Basal
KIU_113B11	Sotiriou2006	4.03017	1	38	Positive	3	32	Negative	0.54	0.32	high	NA	NA	1	36.9863	NA	NA	4.64	medium	NA	NA	Her2
KIU_120B73	Sotiriou2006	3.80345	1	34	Positive	2	16	Negative	0.35	0.12	high	NA	NA	0	129.929	NA	NA	3.32	low	NA	NA	Her2
KIU_124B25	Sotiriou2006	-5.12021	0	46	Positive	2	21	Negative	0.37	0.17	high	NA	NA	1	59.9671	NA	NA	3.42	medium	NA	NA	LumA
KIU_127B00	Sotiriou2006	3.63799	1	57	Positive	3	22	Negative	0.45	0.24	high	NA	NA	1	22.9808	NA	NA	4.44	medium	NA	NA	Her2
KIU_134B33	Sotiriou2006	1.67376	1	63	Positive	2	28	Negative	0.37	0.17	high	NA	NA	1	24	NA	NA	3.56	medium	NA	NA	LumB
KIU_136B04	Sotiriou2006	-5.91373	0	54	Positive	2	17	Negative	0.25	0.08	low	NA	NA	1	28.9973	NA	NA	3.34	low	NA	NA	Her2
KIU_140B91	Sotiriou2006	-5.30196	0	61	Positive	2	12	Negative	0.25	0.08	low	NA	NA	0	92.9425	NA	NA	3.24	low	NA	NA	LumA
KIU_144B49	Sotiriou2006	-5.47289	0	40	Positive	2	21	Negative	0.37	0.17	high	NA	NA	0	65.9507	NA	NA	3.42	medium	NA	NA	Her2
KIU_151B84	Sotiriou2006	-1.24634	0	57	Positive	2	15	Negative	0.25	0.08	low	NA	NA	0	82.9479	NA	NA	3.3	low	NA	NA	LumA
KIU_155B52	Sotiriou2006	-5.67937	0	57	Negative	1	13	Negative	0.2	0.06	low	NA	NA	0	119.934	NA	NA	2.26	low	NA	NA	Normal
KIU_163B27	Sotiriou2006	-4.75704	0	49	Positive	1	8	Negative	0.15	0.01	low	NA	NA	0	73.9726	NA	NA	2.16	low	NA	NA	LumA
KIU_164B81	Sotiriou2006	3.11796	1	62	Negative	2	23	Negative	0.41	0.29	high	NA	NA	0	117.929	NA	NA	3.46	medium	NA	NA	Her2
KIU_172B19	Sotiriou2006	2.36747	1	42	Positive	3	23	Negative	0.45	0.24	high	NA	NA	1	102.937	NA	NA	4.46	medium	NA	NA	Basal
KIU_177B67	Sotiriou2006	-6.65701	0	41	Positive	1	18	Negative	0.18	0.03	low	NA	NA	1	81.9616	NA	NA	2.36	low	NA	NA	Normal
KIU_184B38	Sotiriou2006	-4.2804	0	63	Positive	1	10	Negative	0.15	0.01	low	NA	NA	0	103.956	NA	NA	2.2	low	NA	NA	LumA
KIU_188B13	Sotiriou2006	-2.49483	0	60	Negative	2	14	Negative	0.27	0.14	high	NA	NA	0	114.937	NA	NA	3.28	low	NA	NA	Her2
KIU_196B81	Sotiriou2006	-2.4633	0	65	Positive	1	14	Negative	0.18	0.03	low	NA	NA	0	70.9479	NA	NA	2.28	low	NA	NA	Normal
KIU_197B95	Sotiriou2006	3.43227	1	44	Positive	2	16	Negative	0.25	0.08	low	NA	NA	0	61.9726	NA	NA	3.32	low	NA	NA	LumB
KIU_199B55	Sotiriou2006	-3.06628	0	54	Positive	2	23	Negative	0.37	0.17	high	NA	NA	0	120.921	NA	NA	3.46	medium	NA	NA	Basal
KIU_205B99	Sotiriou2006	1.02362	1	59	Positive	1	22	Negative	0.26	0.09	low	NA	NA	1	52.9644	NA	NA	2.44	low	NA	NA	Basal
KIU_220C70	Sotiriou2006	-5.39373	0	42	Positive	1	20	Negative	0.18	0.03	low	NA	NA	0	91.9562	NA	NA	2.4	low	NA	NA	Normal
KIU_227C50	Sotiriou2006	-4.45373	0	57	Positive	1	12	Negative	0.18	0.03	low	NA	NA	1	108.953	NA	NA	2.24	low	NA	NA	LumA
KIU_229C44	Sotiriou2006	-4.91601	0	52	Positive	1	13	Negative	0.18	0.03	low	NA	NA	0	113.951	NA	NA	2.26	low	NA	NA	LumA
KIU_231C80	Sotiriou2006	-3.16428	0	56	Positive	1	22	Negative	0.26	0.09	low	NA	NA	1	76.9644	NA	NA	2.44	low	NA	NA	LumA
KIU_233C91	Sotiriou2006	-4.23279	0	49	Positive	1	11	Negative	0.18	0.03	low	NA	NA	0	109.94	NA	NA	2.22	low	NA	NA	LumA
KIU_242C21	Sotiriou2006	2.47054	1	64	Positive	2	16	Negative	0.25	0.08	low	NA	NA	1	25.9726	NA	NA	3.32	low	NA	NA	LumA
KIU_243C70	Sotiriou2006	-5.49996	0	50	Positive	2	18	Negative	0.25	0.08	low	NA	NA	0	71.9671	NA	NA	3.36	low	NA	NA	LumA
KIU_247C76	Sotiriou2006	-1.49577	0	56	Positive	1	10	Negative	0.15	0.01	low	NA	NA	0	49.9726	NA	NA	2.2	low	NA	NA	LumB
KIU_248C91	Sotiriou2006	-6.33242	0	57	Positive	2	25	Negative	0.37	0.17	high	NA	NA	0	34.9808	NA	NA	3.5	medium	NA	NA	LumA
KIU_24C30	Sotiriou2006	-4.68427	0	55	Positive	1	23	Negative	0.26	0.09	low	NA	NA	0	71.9671	NA	NA	2.46	low	NA	NA	Normal
KIU_259C74	Sotiriou2006	-3.13805	0	65	Positive	1	10	Negative	0.15	0.01	low	NA	NA	0	80.9425	NA	NA	2.2	low	NA	NA	Normal
KIU_260C91	Sotiriou2006	-3.75883	0	58	Positive	2	21	Negative	0.37	0.17	high	NA	NA	0	53.9836	NA	NA	3.42	medium	NA	NA	LumB
KIU_266C51	Sotiriou2006	-5.09309	0	58	Positive	1	22	Negative	0.26	0.09	low	NA	NA	0	105.929	NA	NA	2.44	low	NA	NA	LumA
KIU_268C87	Sotiriou2006	5.61454	1	32	Positive	2	15	Negative	0.35	0.12	high	NA	NA	0	106.948	NA	NA	3.3	low	NA	NA	Basal
KIU_272C88	Sotiriou2006	-3.13014	0	45	Positive	2	17	Negative	0.25	0.08	low	NA	NA	0	43.989	NA	NA	3.34	low	NA	NA	Normal
KIU_278C80	Sotiriou2006	-1.53164	0	56	Positive	2	11	Negative	0.25	0.08	low	NA	NA	0	103.956	NA	NA	3.22	low	NA	NA	Her2
KIU_279C61	Sotiriou2006	3.271	1	50	Positive	3	19	Negative	0.32	0.13	high	NA	NA	0	104.942	NA	NA	4.38	medium	NA	NA	Basal
KIU_280C43	Sotiriou2006	-4.92964	0	45	Positive	1	9	Negative	0.15	0.01	low	NA	NA	1	12	NA	NA	2.18	low	NA	NA	LumA
KIU_282C51	Sotiriou2006	-5.31722	0	55	Positive	2	11	Negative	0.25	0.08	low	NA	NA	0	27.9781	NA	NA	3.22	low	NA	NA	Normal
KIU_284C63	Sotiriou2006	-4.61128	0	48	Positive	1	10	Negative	0.15	0.01	low	NA	NA	0	112.932	NA	NA	2.2	low	NA	NA	LumA
KIU_286C91	Sotiriou2006	-5.77956	0	62	Positive	1	18	Negative	0.18	0.03	low	NA	NA	0	87.9452	NA	NA	2.36	low	NA	NA	LumA
KIU_28C76	Sotiriou2006	-4.13142	0	56	Positive	2	20	Negative	0.25	0.08	low	NA	NA	0	74.9589	NA	NA	3.4	medium	NA	NA	Normal
KIU_292C66	Sotiriou2006	-3.65624	0	51	Positive	2	20	Negative	0.25	0.08	low	NA	NA	0	107.934	NA	NA	3.4	medium	NA	NA	LumA
KIU_303C36	Sotiriou2006	5.51854	1	37	Negative	3	23	Negative	0.43	0.31	high	NA	NA	0	80.9425	NA	NA	4.46	medium	NA	NA	Basal
KIU_304C89	Sotiriou2006	-4.73088	0	54	Negative	3	15	Negative	0.3	0.17	high	NA	NA	1	30.9699	NA	NA	4.3	medium	NA	NA	Normal
KIU_308C93	Sotiriou2006	4.0887	1	38	Negative	2	21	Negative	0.41	0.29	high	NA	NA	1	26.9918	NA	NA	3.42	medium	NA	NA	Basal
KIU_309C49	Sotiriou2006	2.72771	1	44	Positive	1	12	Negative	0.18	0.03	low	NA	NA	0	100.932	NA	NA	2.24	low	NA	NA	Basal
KIU_314B55	Sotiriou2006	4.91101	1	38	Negative	3	30	Negative	0.43	0.31	high	NA	NA	1	2.00548	NA	NA	4.6	medium	NA	NA	Basal
KIU_316C64	Sotiriou2006	-5.27718	0	51	Positive	1	13	Negative	0.18	0.03	low	NA	NA	0	110.926	NA	NA	2.26	low	NA	NA	Normal
KIU_36C17	Sotiriou2006	-5.01857	0	46	Positive	2	22	Negative	0.37	0.17	high	NA	NA	0	98.9589	NA	NA	3.44	medium	NA	NA	Normal
KIU_43C47	Sotiriou2006	-1.62269	0	46	Negative	2	12	Negative	0.27	0.14	high	NA	NA	0	7.00274	NA	NA	3.24	low	NA	NA	Normal
KIU_52A90	Sotiriou2006	-5.87593	0	53	Positive	2	26	Negative	0.37	0.17	high	NA	NA	0	142.915	NA	NA	3.52	medium	NA	NA	LumA
KIU_5B97	Sotiriou2006	4.23637	1	37	Positive	1	24	Negative	0.26	0.09	low	NA	NA	1	9.00822	NA	NA	2.48	low	NA	NA	Her2
KIU_65A68	Sotiriou2006	-5.3119	0	49	Positive	1	18	Negative	0.18	0.03	low	NA	NA	0	41.9836	NA	NA	2.36	low	NA	NA	Normal
KIU_74A63	Sotiriou2006	1.52148	1	56	Positive	1	22	Negative	0.26	0.09	low	NA	NA	1	70.9479	NA	NA	2.44	low	NA	NA	LumA
KIU_86A40	Sotiriou2006	5.42349	1	61	Negative	2	24	Negative	0.41	0.29	high	NA	NA	0	119.934	NA	NA	3.48	medium	NA	NA	Basal
KIU_87A79	Sotiriou2006	-4.27906	0	36	Positive	2	12	Negative	0.25	0.08	low	NA	NA	0	121.94	NA	NA	3.24	low	NA	NA	Basal
KIU_88A67	Sotiriou2006	0.605692	1	63	Positive	2	24	Negative	0.37	0.17	high	NA	NA	1	50.9589	NA	NA	3.48	medium	NA	NA	LumB
KIU_89A64	Sotiriou2006	4.06907	1	60	Positive	3	23	Negative	0.45	0.24	high	NA	NA	0	136.932	NA	NA	4.46	medium	NA	NA	Basal
OXFT_1070	Sotiriou2006	-3.46303	0	45	Positive	1	2	Negative	0.15	0.01	low	NA	NA	0	90.937	NA	NA	2.04	low	NA	NA	Normal
OXFT_1125	Sotiriou2006	-2.84641	0	68	Positive	1	16	Negative	0.18	0.03	low	NA	NA	0	88.274	NA	NA	2.32	low	NA	NA	LumA
OXFT_1133	Sotiriou2006	-2.44007	0	70	Positive	1	20	Negative	0.18	0.03	low	NA	NA	0	66.9699	NA	NA	2.4	low	NA	NA	LumA
OXFT_1342	Sotiriou2006	3.47986	1	62	Positive	3	25	Negative	0.45	0.24	high	NA	NA	0	44.811	NA	NA	4.5	medium	NA	NA	Her2
OXFT_1432	Sotiriou2006	-1.52618	0	71	Positive	1	20	Negative	0.18	0.03	low	NA	NA	0	84.0658	NA	NA	2.4	low	NA	NA	LumB
OXFT_1441	Sotiriou2006	2.65871	1	78	Positive	3	32	Negative	0.54	0.32	high	NA	NA	0	68.8438	NA	NA	4.64	medium	NA	NA	LumB
OXFT_1579	Sotiriou2006	2.88415	1	40	Positive	1	20	Negative	0.18	0.03	low	NA	NA	1	60	NA	NA	2.4	low	NA	NA	Normal
OXFT_1769	Sotiriou2006	0.961948	1	86	Positive	1	35	Positive	0.4	0.2	high	NA	NA	0	16.2082	NA	NA	3.7	medium	NA	NA	LumB
OXFT_1770	Sotiriou2006	1.12439	1	69	Positive	1	17	Positive	0.26	0.09	low	NA	NA	0	31.2	NA	NA	3.34	low	NA	NA	LumB
OXFT_1902	Sotiriou2006	3.5426	1	61	Positive	3	24	Negative	0.45	0.24	high	NA	NA	0	59.4411	NA	NA	4.48	medium	NA	NA	LumB
OXFT_1982	Sotiriou2006	-4.05624	0	62	Positive	1	17	Negative	0.18	0.03	low	NA	NA	0	61.9726	NA	NA	2.34	low	NA	NA	Normal
OXFT_2027	Sotiriou2006	-1.31808	0	63	Positive	3	14	Negative	0.32	0.13	high	NA	NA	0	65.7863	NA	NA	4.28	medium	NA	NA	LumA
OXFT_2069	Sotiriou2006	4.00099	1	66	Positive	3	23	Positive	0.68	0.45	high	NA	NA	1	10.8164	NA	NA	5.46	high	NA	NA	LumB
OXFT_209	Sotiriou2006	3.84108	1	66	Positive	3	25	Positive	0.68	0.45	high	NA	NA	0	8.51507	NA	NA	5.5	high	NA	NA	LumB
OXFT_2093	Sotiriou2006	-3.16128	0	74	Positive	1	22	Positive	0.4	0.2	high	NA	NA	0	30.411	NA	NA	3.44	medium	NA	NA	Her2
OXFT_2152	Sotiriou2006	-2.47432	0	75	Positive	3	82	Positive	0.8	0.58	high	NA	NA	0	2.16986	NA	NA	6.64	high	NA	NA	LumA
OXFT_2188	Sotiriou2006	0.81763	1	69	Positive	3	33	Negative	0.54	0.32	high	NA	NA	1	5.98356	NA	NA	4.66	medium	NA	NA	LumB
OXFT_2190	Sotiriou2006	2.25932	1	82	Positive	1	20	Negative	0.18	0.03	low	NA	NA	0	0.493151	NA	NA	2.4	low	NA	NA	LumB
OXFT_2221	Sotiriou2006	-1.09168	0	76	Positive	3	55	Positive	0.8	0.58	high	NA	NA	0	7.43014	NA	NA	6.1	high	NA	NA	Normal
OXFT_2338	Sotiriou2006	2.91955	1	63	Positive	3	14	Positive	0.52	0.3	high	NA	NA	0	50.0712	NA	NA	5.28	medium	NA	NA	LumB
OXFT_2340	Sotiriou2006	-0.965226	0	80	Positive	1	18	Negative	0.18	0.03	low	NA	NA	0	46.5534	NA	NA	2.36	low	NA	NA	LumB
OXFT_2341	Sotiriou2006	1.31675	1	76	Positive	1	33	Positive	0.4	0.2	high	NA	NA	0	53.9178	NA	NA	3.66	medium	NA	NA	LumB
OXFT_3597	Sotiriou2006	1.94717	1	60	Positive	3	11	Negative	0.32	0.13	high	NA	NA	0	118.553	NA	NA	4.22	medium	NA	NA	Her2
OXFT_443	Sotiriou2006	4.44842	1	45	Positive	3	21	Negative	0.45	0.24	high	NA	NA	1	54.3452	NA	NA	4.42	medium	NA	NA	LumB
OXFT_4904	Sotiriou2006	2.17736	1	69	Positive	1	50	Positive	0.4	0.2	high	NA	NA	1	68.0548	NA	NA	4	medium	NA	NA	LumB
OXFT_511	Sotiriou2006	1.01328	1	64	Positive	3	55	Positive	0.8	0.58	high	NA	NA	1	85.4795	NA	NA	6.1	high	NA	NA	Normal
OXFT_5210	Sotiriou2006	2.86438	1	65	Positive	3	35	Negative	0.54	0.32	high	NA	NA	0	63.8137	NA	NA	4.7	medium	NA	NA	Normal
OXFT_596	Sotiriou2006	5.00234	1	66	Positive	3	30	Negative	0.45	0.24	high	NA	NA	1	18.5425	NA	NA	4.6	medium	NA	NA	LumB
OXFT_619	Sotiriou2006	3.93249	1	49	Positive	3	19	Negative	0.32	0.13	high	NA	NA	1	30.8384	NA	NA	4.38	medium	NA	NA	LumB
OXFT_630	Sotiriou2006	-4.82412	0	58	Positive	1	15	Negative	0.18	0.03	low	NA	NA	0	32.9096	NA	NA	2.3	low	NA	NA	LumA
OXFT_638	Sotiriou2006	-2.68307	0	63	Positive	1	23	Positive	0.4	0.2	high	NA	NA	0	123.452	NA	NA	3.46	medium	NA	NA	LumA
OXFT_669	Sotiriou2006	-1.40882	0	60	Positive	3	40	Negative	0.54	0.32	high	NA	NA	0	112.964	NA	NA	4.8	medium	NA	NA	LumB
OXFT_680	Sotiriou2006	-1.61949	0	61	Positive	1	45	Positive	0.4	0.2	high	NA	NA	1	47.2767	NA	NA	3.9	medium	NA	NA	LumA
OXFT_700	Sotiriou2006	-4.7476	0	57	Positive	1	35	Negative	0.33	0.14	high	NA	NA	0	103.101	NA	NA	2.7	low	NA	NA	LumA
OXFT_736	Sotiriou2006	-3.46466	0	48	Positive	1	14	Negative	0.18	0.03	low	NA	NA	1	97.2493	NA	NA	2.28	low	NA	NA	LumA
OXFT_738	Sotiriou2006	-3.29556	0	74	Positive	1	18	Positive	0.26	0.09	low	NA	NA	0	106.586	NA	NA	3.36	low	NA	NA	LumA
OXFT_742	Sotiriou2006	2.81167	1	67	Positive	3	17	Positive	0.52	0.3	high	NA	NA	0	105.699	NA	NA	5.34	medium	NA	NA	LumB
OXFT_928	Sotiriou2006	-5.47218	0	47	Positive	1	11	Negative	0.18	0.03	low	NA	NA	0	18.6411	NA	NA	2.22	low	NA	NA	Normal
OXFU_104	Sotiriou2006	4.14869	1	60	Positive	NA	31	Negative	0.49	0.27	high	NA	NA	1	21.3041	NA	NA	NA	NA	NA	NA	LumB
OXFU_1065	Sotiriou2006	-1.64214	0	43	Negative	3	20	Negative	0.3	0.17	high	NA	NA	1	23.9671	NA	NA	4.4	medium	NA	NA	Basal
OXFU_1183	Sotiriou2006	0.785006	1	50	Positive	1	8	Negative	0.15	0.01	low	NA	NA	0	52.3068	NA	NA	2.16	low	NA	NA	LumB
OXFU_12	Sotiriou2006	1.91703	1	44	Positive	NA	0	Negative	0.18	0.03	low	NA	NA	0	174.411	NA	NA	NA	NA	NA	NA	LumA
OXFU_1210	Sotiriou2006	-3.93128	0	43	Positive	1	8	Negative	0.15	0.01	low	NA	NA	0	63.1233	NA	NA	2.16	low	NA	NA	Normal
OXFU_1248	Sotiriou2006	-2.02494	0	70	Positive	2	20	Negative	0.25	0.08	low	NA	NA	0	107.244	NA	NA	3.4	medium	NA	NA	LumA
OXFU_126	Sotiriou2006	2.51518	1	45	Negative	NA	10	Negative	0.2	0.06	low	NA	NA	1	136.866	NA	NA	NA	NA	NA	NA	Basal
OXFU_127	Sotiriou2006	-3.7478	0	42	Positive	1	19	Negative	0.18	0.03	low	NA	NA	1	160.077	NA	NA	2.38	low	NA	NA	Normal
OXFU_1328	Sotiriou2006	1.10936	1	49	Positive	NA	13	Negative	0.25	0.08	low	NA	NA	0	87.0575	NA	NA	NA	NA	NA	NA	Normal
OXFU_1373	Sotiriou2006	-1.4792	0	38	Negative	3	20	Negative	0.3	0.17	high	NA	NA	1	8.81096	NA	NA	4.4	medium	NA	NA	Basal
OXFU_138	Sotiriou2006	4.56343	1	55	Positive	3	30	Negative	0.45	0.24	high	NA	NA	0	165.337	NA	NA	4.6	medium	NA	NA	LumB
OXFU_1415	Sotiriou2006	-1.61227	0	47	Negative	NA	9	Negative	0.2	0.06	low	NA	NA	0	42.411	NA	NA	NA	NA	NA	NA	Basal
OXFU_145	Sotiriou2006	-0.706959	0	45	Negative	2	25	Negative	0.41	0.29	high	NA	NA	0	154.981	NA	NA	3.5	medium	NA	NA	LumA
OXFU_157	Sotiriou2006	2.41878	1	42	Negative	3	20	Negative	0.3	0.17	high	NA	NA	1	161.293	NA	NA	4.4	medium	NA	NA	Her2
OXFU_16	Sotiriou2006	1.9538	1	46	Positive	2	26	Negative	0.37	0.17	high	NA	NA	0	134.17	NA	NA	3.52	medium	NA	NA	LumB
OXFU_1605	Sotiriou2006	-0.894544	0	39	Negative	2	10	Negative	0.19	0.05	low	NA	NA	1	75.5178	NA	NA	3.2	low	NA	NA	Normal
OXFU_181	Sotiriou2006	-1.23739	0	64	Positive	2	15	Negative	0.25	0.08	low	NA	NA	1	150.542	NA	NA	3.3	low	NA	NA	LumB
OXFU_217	Sotiriou2006	2.277	1	53	Negative	2	10	Negative	0.19	0.05	low	NA	NA	1	18.4767	NA	NA	3.2	low	NA	NA	Her2
OXFU_220	Sotiriou2006	-2.36693	0	47	Negative	2	10	Negative	0.19	0.05	low	NA	NA	0	151.397	NA	NA	3.2	low	NA	NA	Normal
OXFU_223	Sotiriou2006	4.27674	1	64	Positive	2	21	Negative	0.37	0.17	high	NA	NA	1	61.6438	NA	NA	3.42	medium	NA	NA	LumB
OXFU_247	Sotiriou2006	3.60567	1	73	Negative	3	45	Negative	0.47	0.35	high	NA	NA	1	8.28493	NA	NA	4.9	medium	NA	NA	Her2
OXFU_254	Sotiriou2006	-4.11091	0	48	Positive	NA	20	Negative	0.25	0.08	low	NA	NA	1	151.693	NA	NA	NA	NA	NA	NA	Normal
OXFU_281	Sotiriou2006	3.33284	1	64	Negative	2	16	Negative	0.27	0.14	high	NA	NA	1	126.707	NA	NA	3.32	low	NA	NA	Basal
OXFU_316	Sotiriou2006	4.75195	1	47	Negative	3	22	Negative	0.43	0.31	high	NA	NA	0	153.962	NA	NA	4.44	medium	NA	NA	Basal
OXFU_320	Sotiriou2006	4.24377	1	39	Negative	3	50	Negative	0.47	0.35	high	NA	NA	1	84.2301	NA	NA	5	medium	NA	NA	Basal
OXFU_348	Sotiriou2006	2.18574	1	65	Positive	3	45	Negative	0.54	0.32	high	NA	NA	1	7.26575	NA	NA	4.9	medium	NA	NA	LumB
OXFU_360	Sotiriou2006	5.47991	1	32	Negative	3	30	Negative	0.43	0.31	high	NA	NA	0	151.167	NA	NA	4.6	medium	NA	NA	Basal
OXFU_366	Sotiriou2006	4.13722	1	57	Negative	3	25	Negative	0.43	0.31	high	NA	NA	1	34.126	NA	NA	4.5	medium	NA	NA	Her2
OXFU_37	Sotiriou2006	3.41298	1	38	Negative	2	18	Negative	0.27	0.14	high	NA	NA	1	101.721	NA	NA	3.36	low	NA	NA	Basal
OXFU_373	Sotiriou2006	-2.03395	0	64	Positive	NA	18	Negative	0.25	0.08	low	NA	NA	1	35.0137	NA	NA	NA	NA	NA	NA	Her2
OXFU_382	Sotiriou2006	-4.46047	0	60	Positive	2	30	Negative	0.37	0.17	high	NA	NA	0	153.468	NA	NA	3.6	medium	NA	NA	LumA
OXFU_397	Sotiriou2006	-3.73059	0	71	Positive	NA	20	Negative	0.25	0.08	low	NA	NA	1	34.7178	NA	NA	NA	NA	NA	NA	Normal
OXFU_419	Sotiriou2006	3.43498	1	42	Negative	3	7	Negative	0.22	0.08	high	NA	NA	0	125.425	NA	NA	4.14	medium	NA	NA	Basal
OXFU_449	Sotiriou2006	2.57321	1	57	Positive	NA	30	Negative	0.4	0.2	high	NA	NA	0	149.589	NA	NA	NA	NA	NA	NA	LumB
OXFU_484	Sotiriou2006	-4.51589	0	64	Positive	2	13	Negative	0.25	0.08	low	NA	NA	0	128.614	NA	NA	3.26	low	NA	NA	LumA
OXFU_491	Sotiriou2006	-1.84361	0	66	Positive	NA	20	Negative	0.25	0.08	low	NA	NA	0	147.189	NA	NA	NA	NA	NA	NA	Normal
OXFU_513	Sotiriou2006	1.78256	1	47	Negative	2	38	Negative	0.45	0.33	high	NA	NA	1	37.3479	NA	NA	3.76	medium	NA	NA	Her2
OXFU_522	Sotiriou2006	1.9394	1	63	Positive	NA	24	Negative	0.4	0.2	high	NA	NA	0	117.797	NA	NA	NA	NA	NA	NA	LumB
OXFU_53	Sotiriou2006	-3.42545	0	61	Positive	NA	3	Negative	0.18	0.03	low	NA	NA	0	170.236	NA	NA	NA	NA	NA	NA	Normal
OXFU_530	Sotiriou2006	3.05072	1	54	Positive	2	18	Negative	0.25	0.08	low	NA	NA	1	32.7452	NA	NA	3.36	low	NA	NA	LumB
OXFU_533	Sotiriou2006	-2.57297	0	53	Positive	2	26	Negative	0.37	0.17	high	NA	NA	0	147.879	NA	NA	3.52	medium	NA	NA	LumA
OXFU_535	Sotiriou2006	-2.17548	0	59	Positive	1	15	Negative	0.18	0.03	low	NA	NA	0	147.058	NA	NA	2.3	low	NA	NA	LumA
OXFU_543	Sotiriou2006	-1.54739	0	71	Negative	3	19	Negative	0.3	0.17	high	NA	NA	1	31.726	NA	NA	4.38	medium	NA	NA	Basal
OXFU_544	Sotiriou2006	-4.97168	0	54	Positive	1	18	Negative	0.18	0.03	low	NA	NA	0	142.323	NA	NA	2.36	low	NA	NA	LumA
OXFU_547	Sotiriou2006	3.73546	1	45	Negative	3	40	Negative	0.47	0.35	high	NA	NA	0	111.123	NA	NA	4.8	medium	NA	NA	Basal
OXFU_549	Sotiriou2006	-2.44229	0	64	Positive	NA	10	Negative	0.18	0.03	low	NA	NA	1	120.526	NA	NA	NA	NA	NA	NA	Normal
OXFU_557	Sotiriou2006	-5.43629	0	43	Negative	3	30	Negative	0.43	0.31	high	NA	NA	0	144.723	NA	NA	4.6	medium	NA	NA	Normal
OXFU_559	Sotiriou2006	4.97948	1	68	Negative	3	13	Negative	0.3	0.17	high	NA	NA	0	134.071	NA	NA	4.26	medium	NA	NA	Her2
OXFU_57	Sotiriou2006	-4.47034	0	43	Negative	2	20	Negative	0.27	0.14	high	NA	NA	1	144.592	NA	NA	3.4	medium	NA	NA	Normal
OXFU_573	Sotiriou2006	-2.33203	0	63	Positive	2	20	Negative	0.25	0.08	low	NA	NA	0	138.674	NA	NA	3.4	medium	NA	NA	LumA
OXFU_598	Sotiriou2006	4.38439	1	69	Positive	2	20	Negative	0.25	0.08	low	NA	NA	1	49.0192	NA	NA	3.4	medium	NA	NA	LumB
OXFU_608	Sotiriou2006	3.79315	1	62	Positive	3	30	Negative	0.45	0.24	high	NA	NA	1	31.5945	NA	NA	4.6	medium	NA	NA	LumB
OXFU_662	Sotiriou2006	3.5994	1	43	Negative	3	22	Negative	0.43	0.31	high	NA	NA	1	68.4822	NA	NA	4.44	medium	NA	NA	Her2
OXFU_869	Sotiriou2006	-3.4912	0	48	Positive	1	10	Negative	0.15	0.01	low	NA	NA	0	104.844	NA	NA	2.2	low	NA	NA	Normal
OXFU_90	Sotiriou2006	-1.44724	0	61	Positive	NA	14	Negative	0.25	0.08	low	NA	NA	1	69.863	NA	NA	NA	NA	NA	NA	Normal
OXFU_93	Sotiriou2006	-0.810334	0	58	Positive	NA	9	Negative	0.18	0.03	low	NA	NA	0	165.337	NA	NA	NA	NA	NA	NA	LumA
NKI103	Vijver2002	18.8935	1	42	Negative	3	30	Negative	0.43	0.31	high	1	59.4	1	59.4	1	69.36	4.6	medium	NA	NA	Basal
NKI107	Vijver2002	13.0357	1	38	Positive	3	2	Negative	0.21	0.05	low	1	30.48	1	16.44	1	41.52	4.04	medium	NA	NA	LumB
NKI109	Vijver2002	3.37098	1	41	Negative	3	20	Negative	0.3	0.17	high	1	38.4	1	38.4	0	38.76	4.4	medium	NA	NA	Her2
NKI11	Vijver2002	4.1636	1	37	Positive	3	22	Negative	0.45	0.24	high	0	69.6	0	69.6	0	69.6	4.44	medium	NA	NA	Her2
NKI110	Vijver2002	15.2025	1	51	Positive	3	35	Negative	0.54	0.32	high	1	26.04	1	26.04	0	27.72	4.7	medium	NA	NA	LumB
NKI111	Vijver2002	12.8252	1	50	Positive	3	25	Negative	0.45	0.24	high	1	15.24	1	15.24	1	39	4.5	medium	NA	NA	LumB
NKI113	Vijver2002	-3.35368	0	47	Negative	2	12	Negative	0.27	0.14	high	1	12	1	12	1	38.88	3.24	low	NA	NA	Her2
NKI117	Vijver2002	-1.39745	0	51	Positive	3	15	Positive	0.52	0.3	high	0	63.6	0	63.6	0	63.6	5.3	medium	NA	NA	LumB
NKI118	Vijver2002	-1.35072	0	47	Positive	2	17	Negative	0.25	0.08	low	0	62.76	0	62.76	0	62.76	3.34	low	NA	NA	LumA
NKI12	Vijver2002	8.68001	1	46	Negative	3	22	Negative	0.43	0.31	high	0	94.32	0	94.32	0	94.32	4.44	medium	NA	NA	Basal
NKI120	Vijver2002	-3.45881	0	42	Positive	2	13	Negative	0.25	0.08	low	0	121.2	0	121.2	0	121.2	3.26	low	NA	NA	LumA
NKI122	Vijver2002	-4.63052	0	43	Positive	2	25	Negative	0.37	0.17	high	0	177.84	0	177.84	0	177.84	3.5	medium	NA	NA	LumA
NKI123	Vijver2002	-3.5276	0	48	Positive	3	20	Negative	0.32	0.13	high	0	171.12	0	171.12	0	171.12	4.4	medium	NA	NA	LumA
NKI124	Vijver2002	-2.64337	0	38	Positive	2	15	Negative	0.25	0.08	low	0	79.68	0	79.68	0	79.68	3.3	low	NA	NA	LumA
NKI125	Vijver2002	-4.35628	0	50	Positive	2	15	Positive	0.37	0.17	high	0	93	0	93	0	93	4.3	medium	NA	NA	LumA
NKI126	Vijver2002	4.74017	1	38	Positive	2	15	Negative	0.25	0.08	low	1	75.84	1	75.84	0	77.28	3.3	low	NA	NA	LumA
NKI127	Vijver2002	5.62826	1	42	Positive	1	10	Positive	0.26	0.09	low	1	55.92	1	32.88	0	60.48	3.2	low	NA	NA	LumB
NKI128	Vijver2002	4.44409	1	50	Positive	1	25	Positive	0.4	0.2	high	0	104.88	0	104.88	0	104.88	3.5	medium	NA	NA	LumA
NKI129	Vijver2002	-2.80654	0	43	Positive	2	15	Positive	0.37	0.17	high	0	90.84	0	90.84	0	90.84	4.3	medium	NA	NA	LumB
NKI13	Vijver2002	10.2852	1	41	Positive	3	21	Negative	0.45	0.24	high	0	98.04	0	98.04	0	98.04	4.42	medium	NA	NA	Her2
NKI130	Vijver2002	7.78732	1	47	Negative	3	18	Positive	0.45	0.33	high	0	87.6	0	87.6	0	87.6	5.36	medium	NA	NA	Her2
NKI131	Vijver2002	14.6341	1	39	Negative	3	17	Negative	0.3	0.17	high	0	55.92	1	13.32	1	55.92	4.34	medium	NA	NA	Basal
NKI132	Vijver2002	5.54501	1	47	Positive	2	15	Positive	0.37	0.17	high	0	80.64	1	70.44	0	80.64	4.3	medium	NA	NA	Her2
NKI133	Vijver2002	-5.06593	0	32	Positive	1	18	Negative	0.26	0.04	low	0	103.8	0	103.8	0	103.8	2.36	low	NA	NA	LumA
NKI134	Vijver2002	-1.78126	0	38	Positive	3	12	Positive	0.52	0.3	high	1	84	1	84	1	85.08	5.24	medium	NA	NA	Normal
NKI135	Vijver2002	19.1801	1	45	Negative	3	20	Positive	0.45	0.33	high	0	111.96	0	111.96	0	111.96	5.4	medium	NA	NA	Basal
NKI136	Vijver2002	6.13337	1	31	Negative	3	40	Positive	0.62	0.52	high	1	41.28	1	41.28	1	45.84	5.8	high	NA	NA	Her2
NKI137	Vijver2002	-3.68372	0	41	Positive	1	18	Positive	0.26	0.09	low	0	183.96	0	183.96	0	183.96	3.36	low	NA	NA	LumA
NKI138	Vijver2002	-3.398	0	44	Positive	3	15	Negative	0.32	0.13	high	1	41.64	1	41.64	1	46.2	4.3	medium	NA	NA	Normal
NKI139	Vijver2002	-1.79835	0	41	Positive	3	45	Negative	0.54	0.32	high	0	153.24	0	153.24	0	153.24	4.9	medium	NA	NA	Normal
NKI14	Vijver2002	-4.25284	0	48	Positive	1	10	Negative	0.15	0.01	low	0	98.76	0	98.76	0	98.76	2.2	low	NA	NA	LumA
NKI140	Vijver2002	-2.60715	0	46	Positive	1	18	Negative	0.18	0.03	low	0	66.72	0	66.72	0	66.72	2.36	low	NA	NA	LumA
NKI141	Vijver2002	10.9756	1	33	Negative	3	30	Negative	0.43	0.31	high	1	16.8	1	16.8	1	24.72	4.6	medium	NA	NA	Her2
NKI142	Vijver2002	-2.23762	0	39	Positive	3	20	Negative	0.32	0.13	high	0	181.56	0	181.56	0	181.56	4.4	medium	NA	NA	Normal
NKI144	Vijver2002	11.7741	1	38	Negative	3	30	Negative	0.43	0.31	high	0	169.56	0	169.56	0	169.56	4.6	medium	NA	NA	Basal
NKI145	Vijver2002	-1.58248	0	48	Positive	2	19	Positive	0.37	0.17	high	0	65.88	0	65.88	0	65.88	4.38	medium	NA	NA	LumA
NKI146	Vijver2002	-1.13272	0	47	Positive	3	30	Positive	0.68	0.45	high	1	43.92	1	43.92	1	112.92	5.6	high	NA	NA	LumB
NKI147	Vijver2002	3.41226	1	38	Negative	2	17	Positive	0.42	0.3	high	1	19.32	1	19.32	1	32.52	4.34	medium	NA	NA	Her2
NKI148	Vijver2002	-2.11552	0	49	Positive	3	50	Negative	0.54	0.32	high	0	220.08	0	220.08	0	220.08	5	medium	NA	NA	Normal
NKI149	Vijver2002	-0.86382	0	44	Negative	2	30	Positive	0.59	0.48	high	0	206.88	0	206.88	0	206.88	4.6	medium	NA	NA	Her2
NKI150	Vijver2002	15.3775	1	36	Positive	2	20	Positive	0.37	0.17	high	1	11.52	1	11.52	1	17.88	4.4	medium	NA	NA	LumB
NKI151	Vijver2002	-1.74209	0	42	Positive	3	40	Positive	0.68	0.45	high	1	168.12	1	168.12	0	210.84	5.8	high	NA	NA	Her2
NKI153	Vijver2002	3.87641	1	37	Negative	3	50	Negative	0.47	0.35	high	1	14.16	1	14.16	1	36.48	5	medium	NA	NA	Basal
NKI154	Vijver2002	-5.35429	0	40	Positive	1	15	Negative	0.18	0.03	low	0	181.2	0	181.2	0	181.2	2.3	low	NA	NA	LumA
NKI155	Vijver2002	-2.49796	0	49	Positive	3	40	Negative	0.54	0.32	high	1	11.16	1	11.16	1	22.2	4.8	medium	NA	NA	LumA
NKI156	Vijver2002	-1.83359	0	42	Positive	3	21	Positive	0.68	0.45	high	0	211.92	0	211.92	0	211.92	5.42	high	NA	NA	Normal
NKI157	Vijver2002	-2.4898	0	45	Positive	1	30	Positive	0.4	0.2	high	0	94.44	0	94.44	0	94.44	3.6	medium	NA	NA	LumA
NKI158	Vijver2002	12.2349	1	49	Negative	3	28	Positive	0.62	0.52	high	1	33.72	1	33.72	1	46.92	5.56	high	NA	NA	Basal
NKI159	Vijver2002	10.0921	1	44	Positive	2	20	Positive	0.37	0.17	high	1	53.4	1	53.4	1	65.04	4.4	medium	NA	NA	LumA
NKI160	Vijver2002	-2.47674	0	32	Positive	1	40	Positive	0.54	0.29	high	0	193.8	0	193.8	0	193.8	3.8	medium	NA	NA	Normal
NKI161	Vijver2002	-3.21247	0	46	Positive	1	40	Positive	0.4	0.2	high	1	97.56	1	97.56	1	160.8	3.8	medium	NA	NA	LumA
NKI162	Vijver2002	17.8081	1	50	Positive	3	30	Positive	0.68	0.45	high	0	183.72	0	183.72	0	183.72	5.6	high	NA	NA	LumB
NKI163	Vijver2002	5.9794	1	38	Positive	3	15	Positive	0.52	0.3	high	0	189.84	0	189.84	0	189.84	5.3	medium	NA	NA	LumB
NKI164	Vijver2002	15.1742	1	50	Negative	3	30	Negative	0.43	0.31	high	0	67.92	0	67.92	0	67.92	4.6	medium	NA	NA	Basal
NKI165	Vijver2002	17.8317	1	39	Positive	3	15	Negative	0.32	0.13	high	1	125.28	1	74.28	1	132.24	4.3	medium	NA	NA	LumB
NKI166	Vijver2002	10.7911	1	43	Positive	3	35	Positive	0.68	0.45	high	1	19.32	1	19.32	1	43.44	5.7	high	NA	NA	LumB
NKI167	Vijver2002	-3.57302	0	44	Positive	1	15	Negative	0.18	0.03	low	0	183.84	0	183.84	0	183.84	2.3	low	NA	NA	LumA
NKI169	Vijver2002	16.7438	1	40	Positive	2	25	Positive	0.58	0.35	high	0	178.68	0	178.68	0	178.68	4.5	medium	NA	NA	LumB
NKI17	Vijver2002	-4.28693	0	48	Positive	2	17	Negative	0.25	0.08	low	0	94.44	0	94.44	0	94.44	3.34	low	NA	NA	LumA
NKI170	Vijver2002	-4.29459	0	42	Positive	1	25	Positive	0.4	0.2	high	0	160.2	0	160.2	0	160.2	3.5	medium	NA	NA	LumA
NKI172	Vijver2002	7.63777	1	46	Positive	3	30	Positive	0.68	0.45	high	1	16.68	1	14.64	1	19.56	5.6	high	NA	NA	Her2
NKI174	Vijver2002	5.73307	1	41	Positive	3	20	Positive	0.52	0.3	high	0	165	0	165	0	165	5.4	medium	NA	NA	LumB
NKI175	Vijver2002	17.6808	1	48	Negative	2	15	Negative	0.27	0.14	high	1	91.08	1	91.08	1	92.04	3.3	low	NA	NA	Basal
NKI176	Vijver2002	-2.71931	0	46	Positive	2	50	Positive	0.58	0.35	high	0	150.84	0	150.84	0	150.84	5	medium	NA	NA	Her2
NKI177	Vijver2002	13.3459	1	48	Negative	3	25	Positive	0.62	0.52	high	1	107.16	1	107.16	1	116.52	5.5	high	NA	NA	Basal
NKI178	Vijver2002	-4.84203	0	48	Positive	2	30	Positive	0.58	0.35	high	0	158.04	0	158.04	0	158.04	4.6	medium	NA	NA	Normal
NKI179	Vijver2002	-1.18199	0	40	Negative	3	30	Negative	0.43	0.31	high	0	153.12	0	153.12	0	153.12	4.6	medium	NA	NA	Her2
NKI180	Vijver2002	10.2424	1	36	Positive	3	45	Positive	0.68	0.45	high	1	31.32	1	31.32	1	63.48	5.9	high	NA	NA	LumB
NKI181	Vijver2002	5.66281	1	35	Negative	3	20	Negative	0.3	0.17	high	0	141.6	1	129.84	0	141.6	4.4	medium	NA	NA	Her2
NKI182	Vijver2002	-4.93748	0	43	Positive	1	11	Positive	0.26	0.09	low	0	135.84	0	135.84	0	135.84	3.22	low	NA	NA	LumA
NKI183	Vijver2002	-3.70248	0	42	Positive	1	22	Negative	0.26	0.09	low	0	142.32	0	142.32	0	142.32	2.44	low	NA	NA	LumA
NKI184	Vijver2002	16.0212	1	44	Negative	3	23	Positive	0.62	0.52	high	1	14.52	1	14.52	1	52.92	5.46	high	NA	NA	Basal
NKI185	Vijver2002	-1.34277	0	42	Positive	2	20	Negative	0.25	0.08	low	0	87.96	0	87.96	1	87.96	3.4	medium	NA	NA	LumB
NKI186	Vijver2002	17.1513	1	47	Negative	2	24	Positive	0.59	0.48	high	0	140.88	0	140.88	1	140.88	4.48	medium	NA	NA	Basal
NKI187	Vijver2002	-3.74814	0	40	Positive	2	20	Positive	0.37	0.17	high	0	150	0	150	0	150	4.4	medium	NA	NA	Normal
NKI188	Vijver2002	-2.47989	0	41	Positive	1	15	Positive	0.26	0.09	low	0	135.12	0	135.12	0	135.12	3.3	low	NA	NA	LumA
NKI189	Vijver2002	5.25387	1	39	Positive	2	25	Negative	0.37	0.17	high	0	144.84	0	144.84	0	144.84	3.5	medium	NA	NA	Her2
NKI190	Vijver2002	-2.29088	0	48	Positive	1	20	Positive	0.26	0.09	low	0	143.04	1	89.4	0	143.04	3.4	medium	NA	NA	LumA
NKI191	Vijver2002	-4.79569	0	34	Positive	3	45	Negative	0.7	0.34	high	0	152.88	0	152.88	0	152.88	4.9	medium	NA	NA	LumA
NKI192	Vijver2002	8.34914	1	41	Positive	2	20	Positive	0.37	0.17	high	1	32.4	1	32.4	1	75.6	4.4	medium	NA	NA	LumB
NKI193	Vijver2002	-4.32129	0	50	Positive	1	8	Negative	0.15	0.01	low	0	141.96	0	141.96	0	141.96	2.16	low	NA	NA	LumA
NKI194	Vijver2002	-4.21715	0	45	Positive	2	12	Positive	0.37	0.17	high	1	149.64	1	113.52	0	156.84	4.24	medium	NA	NA	Basal
NKI195	Vijver2002	6.77389	1	45	Negative	2	20	Positive	0.42	0.3	high	0	138.6	1	24.6	0	138.6	4.4	medium	NA	NA	Basal
NKI196	Vijver2002	-4.86289	0	47	Positive	1	25	Positive	0.4	0.2	high	0	134.4	0	134.4	0	134.4	3.5	medium	NA	NA	Normal
NKI197	Vijver2002	-4.12532	0	37	Negative	1	10	Positive	0.26	0.13	high	0	132.6	0	132.6	0	132.6	3.2	low	NA	NA	Basal
NKI198	Vijver2002	-3.21282	0	43	Positive	2	20	Positive	0.37	0.17	high	0	133.68	1	112.08	0	133.68	4.4	medium	NA	NA	Normal
NKI199	Vijver2002	5.39362	1	39	Positive	3	15	Negative	0.32	0.13	high	0	130.92	0	130.92	0	130.92	4.3	medium	NA	NA	Normal
NKI200	Vijver2002	-3.24978	0	43	Positive	2	20	Positive	0.37	0.17	high	0	129.24	0	129.24	0	129.24	4.4	medium	NA	NA	Normal
NKI201	Vijver2002	-3.31642	0	33	Positive	3	25	Negative	0.6	0.34	high	0	134.4	0	134.4	0	134.4	4.5	medium	NA	NA	Normal
NKI202	Vijver2002	5.16012	1	47	Negative	3	39	Negative	0.47	0.35	high	1	40.56	1	40.56	1	58.2	4.78	medium	NA	NA	Basal
NKI203	Vijver2002	8.96262	1	49	Positive	3	23	Positive	0.68	0.45	high	0	132.48	0	132.48	0	132.48	5.46	high	NA	NA	Her2
NKI205	Vijver2002	3.7711	1	50	Positive	3	15	Negative	0.32	0.13	high	0	121.68	0	121.68	0	121.68	4.3	medium	NA	NA	LumB
NKI207	Vijver2002	-1.16916	0	44	Positive	1	35	Negative	0.33	0.14	high	0	115.8	0	115.8	0	115.8	2.7	low	NA	NA	Normal
NKI208	Vijver2002	3.82548	1	45	Positive	3	30	Positive	0.68	0.45	high	0	128.04	0	128.04	0	128.04	5.6	high	NA	NA	Her2
NKI209	Vijver2002	-1.60509	0	41	Positive	1	25	Positive	0.4	0.2	high	1	78.84	1	77.76	0	137.28	3.5	medium	NA	NA	LumA
NKI210	Vijver2002	4.63771	1	50	Positive	1	30	Positive	0.4	0.2	high	0	134.4	0	134.4	0	134.4	3.6	medium	NA	NA	Her2
NKI212	Vijver2002	8.37273	1	42	Negative	2	20	Negative	0.27	0.14	high	0	145.8	0	145.8	1	145.8	3.4	medium	NA	NA	Basal
NKI213	Vijver2002	9.60006	1	49	Positive	3	15	Positive	0.52	0.3	high	1	23.64	1	23.64	1	39	5.3	medium	NA	NA	Basal
NKI214	Vijver2002	-3.64705	0	41	Positive	1	20	Negative	0.18	0.03	low	1	89.76	1	89.76	0	125.52	2.4	low	NA	NA	LumA
NKI215	Vijver2002	18.4382	1	49	Negative	3	27	Negative	0.43	0.31	high	0	124.2	0	124.2	0	124.2	4.54	medium	NA	NA	Basal
NKI217	Vijver2002	4.07269	1	43	Negative	3	25	Positive	0.62	0.52	high	1	20.64	1	20.64	1	23.4	5.5	high	NA	NA	Her2
NKI218	Vijver2002	14.7097	1	38	Positive	3	25	Positive	0.68	0.45	high	1	28.08	1	28.08	1	35.4	5.5	high	NA	NA	LumB
NKI219	Vijver2002	-4.53369	0	46	Positive	1	15	Negative	0.18	0.03	low	0	117.96	0	117.96	0	117.96	2.3	low	NA	NA	Her2
NKI220	Vijver2002	-3.82827	0	42	Positive	1	20	Positive	0.26	0.09	low	0	123.96	0	123.96	0	123.96	3.4	medium	NA	NA	LumA
NKI221	Vijver2002	-3.44248	0	45	Positive	2	19	Negative	0.25	0.08	low	0	124.56	0	124.56	0	124.56	3.38	low	NA	NA	LumA
NKI222	Vijver2002	18.2201	1	34	Negative	3	15	Negative	0.3	0.17	high	1	27	1	27	1	39.72	4.3	medium	NA	NA	Basal
NKI224	Vijver2002	-1.12121	0	44	Positive	1	20	Negative	0.18	0.03	low	0	120.24	0	120.24	0	120.24	2.4	low	NA	NA	Normal
NKI226	Vijver2002	13.3874	1	49	Negative	3	10	Negative	0.22	0.08	high	0	105.48	0	105.48	0	105.48	4.2	medium	NA	NA	Basal
NKI227	Vijver2002	10.2893	1	39	Positive	3	20	Negative	0.32	0.13	high	1	40.32	1	39.24	1	86.52	4.4	medium	NA	NA	LumB
NKI228	Vijver2002	17.9159	1	39	Negative	3	35	Negative	0.47	0.35	high	1	14.64	1	14.64	1	17.16	4.7	medium	NA	NA	Basal
NKI229	Vijver2002	-1.42511	0	45	Positive	3	30	Negative	0.45	0.24	high	1	19.44	1	19.44	1	34.32	4.6	medium	NA	NA	Normal
NKI230	Vijver2002	4.33734	1	28	Negative	3	20	Negative	0.3	0.17	high	1	3.24	1	3.24	1	8.52	4.4	medium	NA	NA	Basal
NKI231	Vijver2002	-2.93971	0	43	Positive	2	30	Negative	0.37	0.17	high	1	42.96	1	42.96	0	133.92	3.6	medium	NA	NA	LumA
NKI233	Vijver2002	-3.91461	0	42	Positive	1	25	Negative	0.26	0.09	low	0	169.44	0	169.44	0	169.44	2.5	low	NA	NA	LumA
NKI235	Vijver2002	-2.97366	0	47	Positive	1	17	Negative	0.18	0.03	low	0	78.24	0	78.24	0	78.24	2.34	low	NA	NA	LumB
NKI236	Vijver2002	7.95206	1	49	Negative	3	20	Positive	0.45	0.33	high	0	29.76	0	29.76	0	29.76	5.4	medium	NA	NA	Her2
NKI237	Vijver2002	8.91687	1	50	Negative	3	25	Negative	0.43	0.31	high	1	13.8	1	13.8	1	15.84	4.5	medium	NA	NA	Basal
NKI238	Vijver2002	15.6561	1	42	Negative	3	26	Negative	0.43	0.31	high	1	22.2	1	12.12	1	25.8	4.52	medium	NA	NA	Basal
NKI239	Vijver2002	-2.50624	0	40	Positive	1	10	Negative	0.15	0.01	low	0	97.08	0	97.08	0	97.08	2.2	low	NA	NA	LumA
NKI240	Vijver2002	15.0471	1	47	Positive	3	40	Negative	0.54	0.32	high	1	49.2	1	49.2	0	83.64	4.8	medium	NA	NA	LumB
NKI241	Vijver2002	13.9469	1	41	Negative	3	25	Negative	0.43	0.31	high	1	24	1	24	1	25.56	4.5	medium	NA	NA	Basal
NKI243	Vijver2002	-2.26146	0	44	Positive	2	15	Positive	0.37	0.17	high	0	119.76	0	119.76	0	119.76	4.3	medium	NA	NA	LumA
NKI245	Vijver2002	5.39123	1	48	Positive	3	35	Positive	0.68	0.45	high	0	138.6	0	138.6	0	138.6	5.7	high	NA	NA	Basal
NKI246	Vijver2002	-2.99367	0	35	Negative	3	14	Negative	0.3	0.17	high	0	137.4	1	50.16	0	137.4	4.28	medium	NA	NA	Her2
NKI247	Vijver2002	4.33756	1	50	Positive	2	20	Positive	0.37	0.17	high	0	67.68	0	67.68	0	67.68	4.4	medium	NA	NA	LumB
NKI248	Vijver2002	10.8349	1	40	Negative	3	15	Negative	0.3	0.17	high	0	59.16	0	59.16	0	59.16	4.3	medium	NA	NA	Basal
NKI249	Vijver2002	-0.436669	0	44	Positive	2	12	Positive	0.37	0.17	high	0	63.84	0	63.84	0	63.84	4.24	medium	NA	NA	Her2
NKI250	Vijver2002	-4.64094	0	39	Positive	1	15	Negative	0.18	0.03	low	0	136.32	0	136.32	0	136.32	2.3	low	NA	NA	Normal
NKI251	Vijver2002	13.7292	1	49	Positive	3	16	Negative	0.32	0.13	high	0	112.92	0	112.92	0	112.92	4.32	medium	NA	NA	Her2
NKI252	Vijver2002	17.2738	1	46	Positive	3	18	Negative	0.32	0.13	high	1	109.44	1	109.44	0	119.04	4.36	medium	NA	NA	LumB
NKI254	Vijver2002	5.79389	1	37	Positive	3	27	Negative	0.45	0.24	high	1	55.08	1	55.08	1	56.04	4.54	medium	NA	NA	LumB
NKI256	Vijver2002	-2.33905	0	49	Positive	1	40	Positive	0.4	0.2	high	1	107.88	1	107.88	0	114.12	3.8	medium	NA	NA	LumA
NKI257	Vijver2002	-3.25055	0	32	Negative	3	25	Positive	0.62	0.52	high	1	27.6	1	20.64	1	31.08	5.5	high	NA	NA	Her2
NKI258	Vijver2002	4.90257	1	43	Positive	2	20	Positive	0.37	0.17	high	1	61.44	1	61.44	1	64.2	4.4	medium	NA	NA	Basal
NKI259	Vijver2002	-1.64241	0	42	Positive	1	13	Negative	0.18	0.03	low	1	66.24	1	66.24	0	107.52	2.26	low	NA	NA	Normal
NKI26	Vijver2002	-3.00205	0	40	Positive	3	14	Negative	0.32	0.13	high	0	83.64	0	83.64	0	83.64	4.28	medium	NA	NA	Her2
NKI260	Vijver2002	-3.0033	0	42	Positive	2	18	Positive	0.37	0.17	high	1	99.6	1	99.6	0	105.72	4.36	medium	NA	NA	Normal
NKI261	Vijver2002	-4.68035	0	50	Positive	1	7	Positive	0.26	0.09	low	0	103.08	0	103.08	0	103.08	3.14	low	NA	NA	LumA
NKI263	Vijver2002	5.08876	1	39	Positive	3	29	Positive	0.68	0.45	high	1	26.64	1	26.64	1	54.36	5.58	high	NA	NA	LumB
NKI264	Vijver2002	-1.67427	0	42	Positive	2	21	Positive	0.58	0.35	high	0	87	0	87	0	87	4.42	medium	NA	NA	LumA
NKI265	Vijver2002	12.6782	1	41	Negative	3	45	Positive	0.62	0.52	high	0	81.48	0	81.48	0	81.48	5.9	high	NA	NA	Basal
NKI266	Vijver2002	7.48089	1	43	Positive	1	11	Negative	0.18	0.03	low	0	84.12	0	84.12	0	84.12	2.22	low	NA	NA	Her2
NKI267	Vijver2002	4.75195	1	49	Positive	3	25	Positive	0.68	0.45	high	0	83.16	0	83.16	0	83.16	5.5	high	NA	NA	Basal
NKI268	Vijver2002	19.6985	1	38	Negative	3	35	Negative	0.47	0.35	high	0	85.08	0	85.08	0	85.08	4.7	medium	NA	NA	Basal
NKI269	Vijver2002	15.7667	1	38	Negative	3	35	Positive	0.62	0.52	high	1	11.28	1	11.28	1	16.2	5.7	high	NA	NA	Basal
NKI27	Vijver2002	-4.86322	0	45	Positive	1	20	Negative	0.18	0.03	low	0	62.28	0	62.28	0	62.28	2.4	low	NA	NA	Normal
NKI270	Vijver2002	18.3538	1	50	Negative	3	34	Negative	0.47	0.35	high	0	35.52	0	35.52	1	35.52	4.68	medium	NA	NA	Basal
NKI271	Vijver2002	-4.63236	0	42	Positive	1	10	Negative	0.15	0.01	low	0	84.24	0	84.24	0	84.24	2.2	low	NA	NA	LumA
NKI272	Vijver2002	-1.13745	0	43	Positive	3	18	Positive	0.52	0.3	high	0	87	0	87	0	87	5.36	medium	NA	NA	LumA
NKI273	Vijver2002	6.96729	1	50	Positive	2	20	Positive	0.37	0.17	high	0	84	0	84	0	84	4.4	medium	NA	NA	LumB
NKI274	Vijver2002	-4.0757	0	49	Positive	1	13	Negative	0.18	0.03	low	0	71.04	0	71.04	0	71.04	2.26	low	NA	NA	LumA
NKI275	Vijver2002	-2.01216	0	49	Positive	2	50	Positive	0.58	0.35	high	0	0.6	0	0.6	0	0.6	5	medium	NA	NA	LumA
NKI276	Vijver2002	13.4412	1	37	Negative	3	35	Positive	0.62	0.52	high	1	7.8	1	7.8	1	12.84	5.7	high	NA	NA	Basal
NKI277	Vijver2002	-3.36238	0	37	Positive	1	12	Positive	0.26	0.09	low	0	61.32	0	61.32	0	61.32	3.24	low	NA	NA	LumA
NKI278	Vijver2002	-4.45422	0	49	Positive	2	35	Negative	0.45	0.24	high	0	63.72	0	63.72	0	63.72	3.7	medium	NA	NA	Normal
NKI28	Vijver2002	-3.7468	0	40	Negative	3	15	Negative	0.3	0.17	high	0	75	0	75	0	75	4.3	medium	NA	NA	Normal
NKI280	Vijver2002	-4.7362	0	48	Positive	1	9	Positive	0.26	0.09	low	0	63.48	0	63.48	0	63.48	3.18	low	NA	NA	Normal
NKI281	Vijver2002	-3.64145	0	48	Positive	2	20	Positive	0.37	0.17	high	0	88.08	0	88.08	0	88.08	4.4	medium	NA	NA	Normal
NKI282	Vijver2002	-3.23378	0	48	Positive	1	18	Positive	0.26	0.09	low	0	68.88	0	68.88	0	68.88	3.36	low	NA	NA	LumA
NKI283	Vijver2002	11.486	1	49	Positive	3	22	Positive	0.68	0.45	high	0	63.96	0	63.96	0	63.96	5.44	high	NA	NA	LumB
NKI284	Vijver2002	11.0633	1	45	Positive	2	40	Positive	0.58	0.35	high	1	47.04	1	47.04	1	63.84	4.8	medium	NA	NA	LumB
NKI285	Vijver2002	-3.67297	0	43	Positive	2	25	Negative	0.37	0.17	high	0	69.24	0	69.24	0	69.24	3.5	medium	NA	NA	LumA
NKI286	Vijver2002	7.11458	1	41	Positive	2	15	Negative	0.25	0.08	low	0	59.28	0	59.28	0	59.28	3.3	low	NA	NA	Her2
NKI287	Vijver2002	-4.61433	0	44	Positive	2	42	Positive	0.58	0.35	high	0	72.84	0	72.84	0	72.84	4.84	medium	NA	NA	LumA
NKI288	Vijver2002	3.30936	1	35	Positive	3	25	Positive	0.68	0.45	high	1	4.2	1	4.2	1	22.44	5.5	high	NA	NA	Her2
NKI29	Vijver2002	-2.856	0	52	Positive	2	12	Negative	0.25	0.08	low	0	136.68	0	136.68	0	136.68	3.24	low	NA	NA	Normal
NKI290	Vijver2002	-2.16723	0	49	Positive	1	15	Positive	0.26	0.09	low	0	59.64	0	59.64	0	59.64	3.3	low	NA	NA	LumA
NKI291	Vijver2002	-1.24579	0	39	Positive	2	12	Positive	0.37	0.17	high	0	139.8	0	139.8	0	139.8	4.24	medium	NA	NA	LumB
NKI292	Vijver2002	-4.87611	0	48	Positive	1	10	Negative	0.15	0.01	low	0	100.44	0	100.44	0	100.44	2.2	low	NA	NA	LumA
NKI293	Vijver2002	-1.03487	0	46	Positive	1	18	Positive	0.26	0.09	low	0	75.72	0	75.72	0	75.72	3.36	low	NA	NA	LumB
NKI294	Vijver2002	5.22678	1	49	Positive	2	35	Positive	0.58	0.35	high	0	73.68	0	73.68	0	73.68	4.7	medium	NA	NA	LumB
NKI295	Vijver2002	-1.58849	0	48	Positive	1	21	Negative	0.26	0.09	low	0	66.72	0	66.72	0	66.72	2.42	low	NA	NA	LumA
NKI296	Vijver2002	20.3108	1	46	Positive	3	23	Negative	0.45	0.24	high	0	61.08	1	3.96	0	61.08	4.46	medium	NA	NA	Her2
NKI297	Vijver2002	-2.96081	0	37	Positive	2	30	Positive	0.58	0.35	high	0	115.2	0	115.2	0	115.2	4.6	medium	NA	NA	Normal
NKI298	Vijver2002	-3.3436	0	50	Positive	1	35	Positive	0.4	0.2	high	0	113.52	0	113.52	0	113.52	3.7	medium	NA	NA	Her2
NKI300	Vijver2002	5.35499	1	35	Positive	2	13	Positive	0.37	0.17	high	1	34.2	1	34.2	1	45.36	4.26	medium	NA	NA	LumA
NKI301	Vijver2002	-1.38828	0	47	Positive	1	20	Positive	0.26	0.09	low	0	111.96	0	111.96	0	111.96	3.4	medium	NA	NA	LumB
NKI302	Vijver2002	7.60194	1	47	Positive	3	24	Negative	0.45	0.24	high	0	21.36	0	21.36	0	21.36	4.48	medium	NA	NA	LumB
NKI303	Vijver2002	-4.19455	0	43	Positive	2	25	Positive	0.58	0.35	high	0	110.28	0	110.28	0	110.28	4.5	medium	NA	NA	LumA
NKI304	Vijver2002	-3.83104	0	40	Positive	1	15	Negative	0.18	0.03	low	1	80.52	1	80.52	0	116.04	2.3	low	NA	NA	LumA
NKI305	Vijver2002	-2.21602	0	40	Positive	1	30	Negative	0.26	0.09	low	0	114.6	0	114.6	0	114.6	2.6	low	NA	NA	LumB
NKI306	Vijver2002	5.86941	1	43	Positive	2	20	Negative	0.25	0.08	low	0	122.4	0	122.4	0	122.4	3.4	medium	NA	NA	Her2
NKI307	Vijver2002	11.7136	1	44	Negative	3	30	Positive	0.62	0.52	high	1	23.64	1	23.64	1	33.72	5.6	high	NA	NA	Basal
NKI308	Vijver2002	8.4021	1	41	Positive	2	20	Positive	0.37	0.17	high	0	111.84	0	111.84	0	111.84	4.4	medium	NA	NA	Her2
NKI309	Vijver2002	-1.59629	0	43	Positive	2	22	Positive	0.58	0.35	high	1	102.72	1	100.68	0	111.72	4.44	medium	NA	NA	Her2
NKI310	Vijver2002	16.3473	1	45	Negative	3	15	Positive	0.45	0.33	high	0	109.2	0	109.2	0	109.2	5.3	medium	NA	NA	Basal
NKI311	Vijver2002	4.10975	1	42	Positive	2	35	Positive	0.58	0.35	high	1	50.64	1	50.64	1	54.6	4.7	medium	NA	NA	LumB
NKI312	Vijver2002	-1.8991	0	47	Positive	2	28	Negative	0.37	0.17	high	0	109.2	0	109.2	0	109.2	3.56	medium	NA	NA	Her2
NKI313	Vijver2002	-3.48823	0	40	Positive	2	17	Negative	0.25	0.08	low	1	72.72	1	72.72	0	108.36	3.34	low	NA	NA	LumA
NKI314	Vijver2002	8.36456	1	39	Positive	2	20	Positive	0.37	0.17	high	1	38.64	1	38.64	1	60.72	4.4	medium	NA	NA	LumB
NKI315	Vijver2002	-5.12424	0	40	Positive	1	15	Positive	0.26	0.09	low	0	98.88	0	98.88	0	98.88	3.3	low	NA	NA	LumA
NKI317	Vijver2002	-1.60037	0	43	Positive	2	15	Negative	0.25	0.08	low	1	25.68	1	25.68	1	67.2	3.3	low	NA	NA	LumB
NKI318	Vijver2002	-3.7804	0	37	Positive	1	15	Positive	0.26	0.09	low	1	28.08	1	28.08	0	29.16	3.3	low	NA	NA	Normal
NKI319	Vijver2002	6.32844	1	48	Positive	3	30	Negative	0.45	0.24	high	1	76.44	1	76.44	1	78	4.6	medium	NA	NA	Her2
NKI320	Vijver2002	11.0747	1	44	Positive	3	15	Positive	0.52	0.3	high	0	118.68	0	118.68	0	118.68	5.3	medium	NA	NA	LumB
NKI321	Vijver2002	-2.91317	0	39	Positive	2	30	Positive	0.58	0.35	high	1	18	1	18	0	21.48	4.6	medium	NA	NA	Her2
NKI322	Vijver2002	16.4728	1	45	Positive	2	25	Positive	0.58	0.35	high	0	80.4	0	80.4	0	80.4	4.5	medium	NA	NA	LumB
NKI323	Vijver2002	-4.63664	0	41	Positive	1	25	Negative	0.26	0.09	low	0	105.6	0	105.6	0	105.6	2.5	low	NA	NA	LumA
NKI324	Vijver2002	10.7501	1	46	Negative	3	40	Positive	0.62	0.52	high	0	106.32	0	106.32	0	106.32	5.8	high	NA	NA	Basal
NKI325	Vijver2002	-1.53077	0	42	Positive	1	18	Positive	0.26	0.09	low	0	106.2	0	106.2	0	106.2	3.36	low	NA	NA	Her2
NKI326	Vijver2002	19.0296	1	39	Negative	3	28	Negative	0.43	0.31	high	0	99.6	0	99.6	0	99.6	4.56	medium	NA	NA	Basal
NKI327	Vijver2002	15.896	1	49	Positive	2	20	Positive	0.37	0.17	high	1	55.44	1	55.44	0	73.08	4.4	medium	NA	NA	LumB
NKI328	Vijver2002	-4.55814	0	41	Positive	1	18	Positive	0.26	0.09	low	0	66.96	0	66.96	0	66.96	3.36	low	NA	NA	LumA
NKI329	Vijver2002	9.38555	1	49	Positive	1	22	Negative	0.26	0.09	low	0	69.6	1	25.56	0	69.6	2.44	low	NA	NA	LumA
NKI330	Vijver2002	10.3315	1	26	Negative	3	15	Positive	0.45	0.33	high	0	62.4	0	62.4	0	62.4	5.3	medium	NA	NA	Basal
NKI331	Vijver2002	15.0665	1	48	Positive	1	17	Negative	0.18	0.03	low	1	25.92	1	25.92	1	30.12	2.34	low	NA	NA	LumB
NKI332	Vijver2002	6.88644	1	49	Negative	3	21	Positive	0.62	0.52	high	0	95.88	0	95.88	0	95.88	5.42	high	NA	NA	Basal
NKI333	Vijver2002	8.21362	1	44	Negative	3	21	Negative	0.43	0.31	high	0	102	0	102	0	102	4.42	medium	NA	NA	Her2
NKI334	Vijver2002	-5.0321	0	36	Positive	2	22	Positive	0.58	0.35	high	0	92.28	0	92.28	0	92.28	4.44	medium	NA	NA	LumA
NKI335	Vijver2002	16.2145	1	48	Negative	3	42	Positive	0.62	0.52	high	0	89.76	0	89.76	0	89.76	5.84	high	NA	NA	Basal
NKI336	Vijver2002	-3.71798	0	47	Positive	1	7	Negative	0.15	0.01	low	0	88.92	0	88.92	0	88.92	2.14	low	NA	NA	LumA
NKI337	Vijver2002	14.1892	1	29	Positive	1	18	Positive	0.37	0.13	high	0	81.84	1	25.08	0	81.84	3.36	low	NA	NA	LumB
NKI338	Vijver2002	8.52996	1	49	Negative	3	18	Negative	0.3	0.17	high	0	76.08	0	76.08	0	76.08	4.36	medium	NA	NA	Basal
NKI339	Vijver2002	8.27406	1	45	Positive	2	20	Negative	0.25	0.08	low	0	199.08	0	199.08	0	199.08	3.4	medium	NA	NA	LumA
NKI340	Vijver2002	17.2135	1	43	Positive	2	22	Positive	0.58	0.35	high	1	37.44	1	37.44	1	70.32	4.44	medium	NA	NA	LumB
NKI341	Vijver2002	8.15605	1	45	Negative	2	30	Positive	0.59	0.48	high	1	20.76	1	20.76	1	28.32	4.6	medium	NA	NA	Her2
NKI342	Vijver2002	-1.74138	0	45	Positive	2	20	Negative	0.25	0.08	low	0	184.2	0	184.2	0	184.2	3.4	medium	NA	NA	LumB
NKI343	Vijver2002	-2.76141	0	45	Positive	1	15	Positive	0.26	0.09	low	0	79.32	0	79.32	0	79.32	3.3	low	NA	NA	LumA
NKI344	Vijver2002	6.95149	1	44	Negative	1	13	Negative	0.2	0.06	low	0	82.44	0	82.44	0	82.44	2.26	low	NA	NA	Basal
NKI345	Vijver2002	-4.1161	0	47	Positive	2	25	Positive	0.58	0.35	high	0	84	0	84	0	84	4.5	medium	NA	NA	LumA
NKI346	Vijver2002	-2.96767	0	49	Positive	2	28	Positive	0.58	0.35	high	0	85.44	0	85.44	0	85.44	4.56	medium	NA	NA	Normal
NKI347	Vijver2002	-2.68137	0	41	Positive	1	17	Positive	0.26	0.09	low	0	56.64	0	56.64	0	56.64	3.34	low	NA	NA	Basal
NKI348	Vijver2002	-1.22346	0	50	Positive	2	17	Negative	0.25	0.08	low	0	74.04	0	74.04	0	74.04	3.34	low	NA	NA	LumA
NKI349	Vijver2002	7.8153	1	45	Positive	2	37	Negative	0.45	0.24	high	0	77.52	0	77.52	0	77.52	3.74	medium	NA	NA	LumA
NKI350	Vijver2002	-1.79852	0	46	Negative	1	15	Positive	0.26	0.13	high	0	39.48	0	39.48	0	39.48	3.3	low	NA	NA	Basal
NKI351	Vijver2002	19.2297	1	41	Positive	3	14	Positive	0.52	0.3	high	0	78.36	0	78.36	0	78.36	5.28	medium	NA	NA	Her2
NKI352	Vijver2002	-4.07073	0	43	Positive	2	22	Negative	0.37	0.17	high	0	69.72	0	69.72	0	69.72	3.44	medium	NA	NA	LumA
NKI353	Vijver2002	3.75913	1	36	Positive	2	14	Positive	0.37	0.17	high	0	78.6	1	58.08	0	78.6	4.28	medium	NA	NA	LumA
NKI354	Vijver2002	2.62703	1	47	Positive	3	32	Negative	0.54	0.32	high	0	73.92	0	73.92	0	73.92	4.64	medium	NA	NA	LumA
NKI355	Vijver2002	-3.15434	0	50	Positive	2	14	Negative	0.25	0.08	low	0	72.6	0	72.6	0	72.6	3.28	low	NA	NA	Basal
NKI356	Vijver2002	-4.20177	0	49	Positive	1	16	Negative	0.18	0.03	low	0	74.52	0	74.52	0	74.52	2.32	low	NA	NA	Her2
NKI357	Vijver2002	-4.70385	0	38	Positive	1	12	Positive	0.26	0.09	low	0	69.84	0	69.84	0	69.84	3.24	low	NA	NA	Normal
NKI358	Vijver2002	-3.14528	0	45	Positive	1	7	Negative	0.15	0.01	low	0	74.88	0	74.88	0	74.88	2.14	low	NA	NA	LumA
NKI359	Vijver2002	-3.08792	0	49	Positive	2	20	Positive	0.37	0.17	high	0	72.24	0	72.24	0	72.24	4.4	medium	NA	NA	Normal
NKI36	Vijver2002	-3.69766	0	52	Positive	2	10	Negative	0.18	0.03	low	0	121.32	0	121.32	0	121.32	3.2	low	NA	NA	LumA
NKI360	Vijver2002	-3.91942	0	49	Positive	1	35	Positive	0.4	0.2	high	0	66.6	0	66.6	0	66.6	3.7	medium	NA	NA	Normal
NKI361	Vijver2002	-4.79777	0	42	Positive	1	18	Positive	0.26	0.09	low	0	64.2	0	64.2	0	64.2	3.36	low	NA	NA	LumA
NKI362	Vijver2002	11.8755	1	46	Positive	3	25	Positive	0.68	0.45	high	0	63.12	0	63.12	0	63.12	5.5	high	NA	NA	LumB
NKI363	Vijver2002	3.97536	1	42	Positive	2	37	Positive	0.58	0.35	high	1	59.64	1	59.64	0	72.12	4.74	medium	NA	NA	LumB
NKI364	Vijver2002	-1.27836	0	49	Negative	2	19	Negative	0.27	0.14	high	0	216.96	0	216.96	0	216.96	3.38	low	NA	NA	Normal
NKI365	Vijver2002	-3.12953	0	51	Positive	2	18	Negative	0.25	0.08	low	0	209.88	0	209.88	0	209.88	3.36	low	NA	NA	LumA
NKI366	Vijver2002	-3.22935	0	50	Positive	2	15	Negative	0.25	0.08	low	0	205.8	0	205.8	0	205.8	3.3	low	NA	NA	LumB
NKI367	Vijver2002	-1.07486	0	49	Positive	2	30	Negative	0.37	0.17	high	1	6.84	1	6.84	1	11.64	3.6	medium	NA	NA	Her2
NKI368	Vijver2002	-1.17694	0	33	Positive	2	30	Negative	0.5	0.24	high	1	114.84	1	114.84	0	202.44	3.6	medium	NA	NA	Normal
NKI369	Vijver2002	-1.62225	0	39	Negative	2	20	Negative	0.27	0.14	high	1	39.12	1	39.12	1	78.84	3.4	medium	NA	NA	Her2
NKI370	Vijver2002	-4.76819	0	51	Positive	1	18	Positive	0.26	0.09	low	1	120	1	120	1	172.32	3.36	low	NA	NA	Normal
NKI371	Vijver2002	8.13768	1	51	Positive	2	20	Negative	0.25	0.08	low	1	23.64	1	23.64	1	28.92	3.4	medium	NA	NA	Basal
NKI373	Vijver2002	-3.26012	0	51	Positive	2	23	Positive	0.58	0.35	high	0	93.24	0	93.24	0	93.24	4.46	medium	NA	NA	LumA
NKI374	Vijver2002	8.25402	1	52	Positive	1	15	Positive	0.26	0.09	low	1	32.16	1	32.16	1	69	3.3	low	NA	NA	LumB
NKI375	Vijver2002	-1.87874	0	52	Positive	3	30	Positive	0.68	0.45	high	0	209.04	0	209.04	0	209.04	5.6	high	NA	NA	Her2
NKI377	Vijver2002	11.865	1	52	Negative	3	20	Positive	0.45	0.33	high	1	102.36	1	102.36	1	114.36	5.4	medium	NA	NA	Basal
NKI378	Vijver2002	14.5244	1	52	Positive	3	30	Positive	0.68	0.45	high	0	167.04	0	167.04	0	167.04	5.6	high	NA	NA	LumB
NKI379	Vijver2002	8.85684	1	52	Positive	1	30	Negative	0.26	0.09	low	0	166.32	0	166.32	0	166.32	2.6	low	NA	NA	LumB
NKI38	Vijver2002	4.57271	1	52	Positive	2	14	Negative	0.25	0.08	low	0	88.2	0	88.2	0	88.2	3.28	low	NA	NA	LumB
NKI380	Vijver2002	-1.91107	0	52	Positive	2	15	Negative	0.25	0.08	low	0	152.88	0	152.88	0	152.88	3.3	low	NA	NA	LumB
NKI381	Vijver2002	4.41121	1	52	Positive	2	30	Positive	0.58	0.35	high	0	147.12	1	93.24	0	147.12	4.6	medium	NA	NA	LumB
NKI383	Vijver2002	-1.05121	0	52	Positive	2	15	Positive	0.37	0.17	high	0	132.96	0	132.96	0	132.96	4.3	medium	NA	NA	LumA
NKI385	Vijver2002	6.05588	1	53	Positive	3	30	Positive	0.68	0.45	high	1	23.4	1	23.4	1	34.68	5.6	high	NA	NA	LumB
NKI387	Vijver2002	-1.19873	0	52	Positive	2	20	Positive	0.37	0.17	high	0	98.52	0	98.52	0	98.52	4.4	medium	NA	NA	LumB
NKI388	Vijver2002	-1.48906	0	52	Positive	2	15	Negative	0.25	0.08	low	0	86.76	0	86.76	0	86.76	3.3	low	NA	NA	LumB
NKI389	Vijver2002	10.4618	1	51	Positive	3	25	Positive	0.68	0.45	high	1	41.04	1	41.04	1	59.4	5.5	high	NA	NA	Her2
NKI39	Vijver2002	-2.59191	0	46	Positive	3	25	Negative	0.45	0.24	high	0	132.24	0	132.24	0	132.24	4.5	medium	NA	NA	LumA
NKI390	Vijver2002	-3.97472	0	51	Positive	1	7	Positive	0.26	0.09	low	0	81.6	0	81.6	0	81.6	3.14	low	NA	NA	LumA
NKI391	Vijver2002	-4.77905	0	51	Positive	2	27	Negative	0.37	0.17	high	0	72.24	1	42.12	0	72.24	3.54	medium	NA	NA	LumA
NKI392	Vijver2002	13.1599	1	51	Positive	2	13	Positive	0.37	0.17	high	0	74.04	0	74.04	0	74.04	4.26	medium	NA	NA	Her2
NKI393	Vijver2002	12.9032	1	51	Positive	1	17	Positive	0.26	0.09	low	0	66.84	0	66.84	0	66.84	3.34	low	NA	NA	LumB
NKI394	Vijver2002	-1.85326	0	51	Positive	2	17	Negative	0.25	0.08	low	0	68.52	0	68.52	0	68.52	3.34	low	NA	NA	LumA
NKI395	Vijver2002	-2.20375	0	51	Positive	2	25	Positive	0.58	0.35	high	1	134.52	1	134.52	0	180.96	4.5	medium	NA	NA	LumA
NKI396	Vijver2002	9.3269	1	51	Negative	3	25	Positive	0.62	0.52	high	0	122.76	0	122.76	0	122.76	5.5	high	NA	NA	Her2
NKI397	Vijver2002	-1.99548	0	51	Positive	2	27	Negative	0.37	0.17	high	1	57.24	1	57.24	1	105.24	3.54	medium	NA	NA	LumA
NKI398	Vijver2002	5.5505	1	34	Negative	3	25	Negative	0.43	0.31	high	0	101.04	0	101.04	0	101.04	4.5	medium	NA	NA	Basal
NKI4	Vijver2002	-0.922268	0	41	Positive	3	20	Negative	0.32	0.13	high	0	156	0	156	0	156	4.4	medium	NA	NA	Her2
NKI401	Vijver2002	2.23183	1	41	Positive	2	22	Negative	0.37	0.17	high	1	18.36	1	18.36	0	120.36	3.44	medium	NA	NA	Her2
NKI402	Vijver2002	4.42147	1	47	Negative	1	15	Negative	0.2	0.06	low	0	88.56	0	88.56	0	88.56	2.3	low	NA	NA	Basal
NKI403	Vijver2002	-2.07281	0	47	Positive	1	30	Positive	0.4	0.2	high	0	81	0	81	0	81	3.6	medium	NA	NA	Normal
NKI404	Vijver2002	-2.5396	0	39	Positive	1	17	Positive	0.26	0.09	low	0	90.84	0	90.84	0	90.84	3.34	low	NA	NA	Normal
NKI45	Vijver2002	-1.38346	0	37	Positive	3	25	Negative	0.45	0.24	high	1	13.08	1	13.08	0	56.76	4.5	medium	NA	NA	LumA
NKI48	Vijver2002	21.6373	1	30	Negative	3	32	Negative	0.47	0.35	high	1	12.36	1	12.36	1	26.04	4.64	medium	NA	NA	Basal
NKI51	Vijver2002	-2.10011	0	41	Positive	3	35	Negative	0.54	0.32	high	1	58.92	1	58.92	1	114.36	4.7	medium	NA	NA	LumB
NKI56	Vijver2002	6.9034	1	30	Positive	2	14	Negative	0.35	0.12	high	1	56.4	1	56.4	1	101.64	3.28	low	NA	NA	LumA
NKI57	Vijver2002	16.5232	1	28	Negative	3	25	Negative	0.43	0.31	high	1	27.6	1	27.6	1	61.8	4.5	medium	NA	NA	Basal
NKI58	Vijver2002	15.1439	1	38	Positive	3	30	Negative	0.45	0.24	high	1	13.44	1	13.44	1	64.32	4.6	medium	NA	NA	LumB
NKI59	Vijver2002	4.47765	1	44	Positive	3	30	Negative	0.45	0.24	high	1	55.56	1	55.56	0	59.88	4.6	medium	NA	NA	LumB
NKI6	Vijver2002	-3.40332	0	49	Positive	2	13	Negative	0.25	0.08	low	0	133.92	0	133.92	0	133.92	3.26	low	NA	NA	LumA
NKI60	Vijver2002	-1.84007	0	45	Positive	3	16	Negative	0.32	0.13	high	1	58.68	1	58.68	1	95.16	4.32	medium	NA	NA	Her2
NKI61	Vijver2002	-2.34301	0	38	Positive	3	9	Negative	0.21	0.05	low	1	32.16	1	32.16	0	49.44	4.18	medium	NA	NA	LumB
NKI62	Vijver2002	11.8148	1	36	Positive	3	25	Negative	0.45	0.24	high	1	9.72	1	9.72	1	32.52	4.5	medium	NA	NA	Her2
NKI7	Vijver2002	-4.16276	0	46	Negative	1	20	Negative	0.2	0.06	low	0	121.68	0	121.68	0	121.68	2.4	low	NA	NA	Normal
NKI71	Vijver2002	12.3347	1	48	Negative	3	30	Negative	0.43	0.31	high	1	23.76	1	23.76	1	31.32	4.6	medium	NA	NA	Basal
NKI72	Vijver2002	7.73231	1	39	Positive	2	30	Negative	0.37	0.17	high	1	36.36	1	36.36	1	66	3.6	medium	NA	NA	LumB
NKI73	Vijver2002	-4.25006	0	50	Positive	3	27	Negative	0.45	0.24	high	1	25.8	1	25.8	1	31.44	4.54	medium	NA	NA	Normal
NKI75	Vijver2002	5.75419	1	52	Negative	3	28	Negative	0.43	0.31	high	1	26.52	1	26.52	1	27.48	4.56	medium	NA	NA	Basal
NKI76	Vijver2002	-1.66244	0	52	Negative	2	30	Negative	0.41	0.29	high	1	25.56	1	25.56	1	44.88	3.6	medium	NA	NA	Her2
NKI8	Vijver2002	13.6442	1	48	Negative	3	28	Negative	0.43	0.31	high	0	105.6	0	105.6	0	105.6	4.56	medium	NA	NA	Basal
NKI9	Vijver2002	-2.09434	0	48	Positive	3	15	Negative	0.32	0.13	high	0	123.48	0	123.48	0	123.48	4.3	medium	NA	NA	LumB
GSM177885	Desmedt2007	1.32883	1	57	Negative	3	30	Negative	0.43	0.31	high	1	23.76	1	23.7699	1	30.8055	4.6	medium	NA	NA	Basal
GSM177886	Desmedt2007	4.48721	1	57	Positive	3	30	Negative	0.45	0.24	high	0	216.72	1	6.01644	0	216.69	4.6	medium	High	NA	LumB
GSM177887	Desmedt2007	1.31224	1	48	Negative	3	25	Negative	0.43	0.31	high	1	17.28	1	17.2274	1	30.3123	4.5	medium	High	NA	Basal
GSM177888	Desmedt2007	2.55898	1	42	Positive	3	18	Negative	0.32	0.13	high	1	205.68	1	72.0658	1	205.644	4.36	medium	High	NA	LumB
GSM177889	Desmedt2007	-1.91729	0	46	Positive	2	30	Negative	0.37	0.17	high	1	125.64	1	125.655	1	135.879	3.6	medium	NA	NA	LumB
GSM177890	Desmedt2007	-5.38532	0	58	Positive	2	20	Negative	0.25	0.08	low	0	213.96	0	213.929	0	213.929	3.4	medium	NA	NA	Normal
GSM177891	Desmedt2007	3.61592	1	44	Negative	3	20	Negative	0.3	0.17	high	0	195.48	1	23.3096	0	195.518	4.4	medium	High	NA	Basal
GSM177892	Desmedt2007	-4.39107	0	58	Positive	1	25	Negative	0.26	0.09	low	1	191.16	1	191.211	1	191.211	2.5	low	NA	NA	Normal
GSM177893	Desmedt2007	-2.98689	0	47	Positive	3	30	Negative	0.45	0.24	high	0	197.52	0	197.49	0	197.49	4.6	medium	High	NA	LumB
GSM177894	Desmedt2007	-2.11839	0	38	Positive	2	25	Negative	0.37	0.17	high	1	40.56	1	13.874	1	48.789	3.5	medium	NA	NA	Normal
GSM177895	Desmedt2007	1.87836	1	59	Positive	3	20	Negative	0.32	0.13	high	1	37.32	1	37.3479	1	62.8274	4.4	medium	High	NA	Her2
GSM177896	Desmedt2007	-2.56031	0	50	Positive	1	8	Negative	0.15	0.01	low	0	196.68	0	196.734	0	196.734	2.16	low	NA	NA	LumA
GSM177897	Desmedt2007	3.40204	1	46	Negative	3	45	Negative	0.47	0.35	high	0	205.44	0	205.447	0	205.447	4.9	medium	High	NA	Basal
GSM177898	Desmedt2007	-5.67942	0	57	Negative	2	20	Negative	0.27	0.14	high	1	133.68	1	93.4027	1	143.737	3.4	medium	NA	NA	Normal
GSM177899	Desmedt2007	2.98867	1	33	Negative	3	25	Negative	0.43	0.31	high	1	22.68	1	15.0575	1	32.1205	4.5	medium	High	NA	Basal
GSM177900	Desmedt2007	1.27651	1	42	Positive	3	20	Negative	0.32	0.13	high	1	32.64	1	32.6795	1	125.918	4.4	medium	NA	NA	LumB
GSM177901	Desmedt2007	2.21302	1	38	Negative	3	20	Negative	0.3	0.17	high	1	14.28	1	9.27123	1	21.9288	4.4	medium	High	NA	Basal
GSM177902	Desmedt2007	1.82038	1	55	Negative	2	25	Negative	0.41	0.29	high	1	57.36	1	18.0164	1	69.9945	3.5	medium	Low	NA	Her2
GSM177903	Desmedt2007	-2.7655	0	57	Negative	2	25	Negative	0.41	0.29	high	1	94.08	1	59.8356	1	118.027	3.5	medium	High	NA	Basal
GSM177904	Desmedt2007	-2.85358	0	46	Positive	2	25	Negative	0.37	0.17	high	0	187.2	0	187.167	0	187.167	3.5	medium	High	NA	Normal
GSM177905	Desmedt2007	-1.83334	0	50	Positive	2	20	Negative	0.25	0.08	low	0	191.4	0	191.441	0	191.441	3.4	medium	Low	NA	Her2
GSM177906	Desmedt2007	4.44386	1	46	Negative	3	20	Negative	0.3	0.17	high	0	190.2	0	190.192	0	190.192	4.4	medium	NA	NA	Basal
GSM177907	Desmedt2007	-4.24617	0	46	Positive	2	25	Negative	0.37	0.17	high	0	186.12	1	184.044	0	186.115	3.5	medium	High	NA	Normal
GSM177908	Desmedt2007	2.69961	1	51	Positive	2	15	Negative	0.25	0.08	low	1	95.64	1	95.6384	1	95.6384	3.3	low	NA	NA	LumB
GSM177909	Desmedt2007	2.96293	1	58	Negative	3	25	Negative	0.43	0.31	high	1	38.52	1	3.97808	1	55.0356	4.5	medium	High	NA	Basal
GSM177910	Desmedt2007	-3.83809	0	59	Positive	1	26	Negative	0.26	0.09	low	0	168	0	168	0	168	2.52	low	High	NA	LumB
GSM177911	Desmedt2007	-8.12766	0	49	Positive	2	6	Negative	0.18	0.03	low	0	181.92	0	181.907	0	181.907	3.12	low	Low	NA	Normal
GSM177912	Desmedt2007	-5.72826	0	43	Positive	1	25	Negative	0.26	0.09	low	0	183.12	1	46.9808	0	183.156	2.5	low	NA	NA	NA
GSM177913	Desmedt2007	1.95258	1	47	Negative	3	20	Negative	0.3	0.17	high	0	181.44	0	181.447	0	181.447	4.4	medium	High	NA	Basal
GSM177914	Desmedt2007	-5.23475	0	37	Positive	3	17	Negative	0.32	0.13	high	0	176.88	0	176.844	0	176.844	4.34	medium	High	NA	Normal
GSM177915	Desmedt2007	-2.97512	0	48	Positive	3	40	Negative	0.54	0.32	high	0	153.72	0	153.699	0	153.699	4.8	medium	NA	NA	Her2
GSM177916	Desmedt2007	2.17273	1	47	Positive	2	19	Negative	0.25	0.08	low	0	153	1	54.7726	0	152.942	3.38	low	NA	NA	LumB
GSM177917	Desmedt2007	-1.2163	0	46	Positive	2	25	Negative	0.37	0.17	high	0	138.96	0	138.97	0	138.97	3.5	medium	NA	NA	LumA
GSM177918	Desmedt2007	-3.6465	0	48	Negative	3	20	Negative	0.3	0.17	high	1	29.88	1	10.389	1	50.3014	4.4	medium	Low	NA	Her2
GSM177919	Desmedt2007	-4.67727	0	58	Positive	2	19	Negative	0.25	0.08	low	0	147	0	147.025	0	147.025	3.38	low	Low	NA	LumA
GSM177920	Desmedt2007	2.53774	1	34	Positive	3	20	Negative	0.44	0.19	high	1	39.6	1	11.5068	1	41.9178	4.4	medium	NA	NA	LumB
GSM177921	Desmedt2007	-4.79821	0	30	Positive	2	45	Negative	0.6	0.34	high	0	231.96	1	185.162	0	232.011	3.9	medium	NA	NA	LumA
GSM177922	Desmedt2007	-4.79431	0	35	Positive	2	30	Negative	0.37	0.17	high	0	31.44	0	31.4959	0	31.4959	3.6	medium	NA	NA	LumA
GSM177923	Desmedt2007	2.1697	1	56	Negative	3	26	Negative	0.43	0.31	high	0	176.16	0	176.186	0	176.186	4.52	medium	NA	NA	Basal
GSM177924	Desmedt2007	-5.30662	0	35	Negative	2	32	Negative	0.45	0.24	high	0	195.48	0	195.452	0	195.452	3.64	medium	NA	NA	LumA
GSM177925	Desmedt2007	3.92276	1	52	Negative	3	27	Negative	0.43	0.31	high	0	185.76	0	185.786	0	185.786	4.54	medium	High	NA	Basal
GSM177926	Desmedt2007	3.54431	1	47	Positive	3	30	Negative	0.45	0.24	high	1	17.4	1	17.3589	1	198.444	4.6	medium	High	NA	LumB
GSM177927	Desmedt2007	0.66877	1	42	Negative	3	16	Negative	0.3	0.17	high	1	26.16	1	13.4137	1	47.211	4.32	medium	NA	NA	Her2
GSM177928	Desmedt2007	-4.31274	0	54	Positive	2	17	Negative	0.25	0.08	low	0	186.96	0	186.904	0	186.904	3.34	low	NA	NA	Her2
GSM177929	Desmedt2007	3.48594	1	42	Positive	3	25	Negative	0.45	0.24	high	1	33.6	1	33.6329	1	57.6658	4.5	medium	NA	NA	Her2
GSM177930	Desmedt2007	-7.05679	0	50	Positive	2	25	Negative	0.37	0.17	high	0	157.56	0	157.512	0	157.512	3.5	medium	NA	NA	Normal
GSM177931	Desmedt2007	-4.26433	0	42	Positive	1	30	Negative	0.26	0.09	low	0	39.96	0	39.9452	0	39.9452	2.6	low	High	NA	Normal
GSM177932	Desmedt2007	-4.48722	0	38	Positive	1	35	Negative	0.33	0.14	high	0	124.2	0	124.241	0	124.241	2.7	low	High	NA	Normal
GSM177933	Desmedt2007	-1.38003	0	37	Positive	3	25	Negative	0.45	0.24	high	0	174.48	0	174.444	0	174.444	4.5	medium	NA	NA	LumB
GSM177934	Desmedt2007	2.92523	1	44	Positive	3	30	Negative	0.45	0.24	high	0	186.72	0	186.674	0	186.674	4.6	medium	NA	NA	LumB
GSM177935	Desmedt2007	3.37648	1	37	Negative	3	31	Negative	0.47	0.35	high	1	13.8	1	13.8411	1	26.1041	4.62	medium	High	NA	Basal
GSM177936	Desmedt2007	-4.53718	0	51	Positive	2	15	Negative	0.25	0.08	low	0	184.56	1	27.6164	0	184.504	3.3	low	NA	NA	LumA
GSM177937	Desmedt2007	2.4436	1	53	Negative	3	40	Negative	0.47	0.35	high	1	102.6	1	102.608	0	109.348	4.8	medium	High	NA	Basal
GSM177938	Desmedt2007	-6.53737	0	49	Positive	1	25	Negative	0.26	0.09	low	0	36.24	0	36.2959	0	36.2959	2.5	low	High	NA	Normal
GSM177939	Desmedt2007	2.47149	1	43	Negative	3	30	Negative	0.43	0.31	high	0	154.2	0	154.225	0	154.225	4.6	medium	NA	NA	Basal
GSM177940	Desmedt2007	-5.65496	0	39	Positive	2	22	Negative	0.37	0.17	high	0	172.2	1	52.8986	0	172.208	3.44	medium	Low	NA	LumA
GSM177941	Desmedt2007	-4.06516	0	47	Positive	2	20	Negative	0.25	0.08	low	0	167.76	0	167.704	0	167.704	3.4	medium	High	NA	Normal
GSM177942	Desmedt2007	1.39068	1	42	Positive	3	19	Negative	0.32	0.13	high	0	92.4	0	92.3507	0	92.3507	4.38	medium	High	NA	LumB
GSM177943	Desmedt2007	-2.37737	0	39	Negative	2	12	Negative	0.27	0.14	high	0	108.36	0	108.362	0	108.362	3.24	low	High	NA	Basal
GSM177944	Desmedt2007	3.43464	1	52	Positive	2	30	Negative	0.37	0.17	high	0	116.88	1	17.9507	0	116.877	3.6	medium	NA	NA	Basal
GSM177945	Desmedt2007	1.66338	1	50	Positive	2	15	Negative	0.25	0.08	low	0	178.56	1	115.89	0	178.619	3.3	low	High	NA	LumA
GSM177946	Desmedt2007	2.89452	1	36	Positive	3	22	Negative	0.45	0.24	high	0	171.84	1	28.0767	0	171.879	4.44	medium	High	NA	Her2
GSM177947	Desmedt2007	-3.8924	0	45	Positive	2	25	Negative	0.37	0.17	high	0	174.72	1	59.6055	0	174.773	3.5	medium	NA	NA	Normal
GSM177948	Desmedt2007	-5.30689	0	50	Positive	1	17	Negative	0.18	0.03	low	0	161.88	0	161.918	0	161.918	2.34	low	Low	NA	LumA
GSM177949	Desmedt2007	1.33561	1	39	Positive	3	23	Negative	0.45	0.24	high	0	164.76	1	126.674	0	164.778	4.46	medium	NA	NA	NA
GSM177950	Desmedt2007	-5.3681	0	44	Positive	1	30	Negative	0.26	0.09	low	0	152.64	0	152.614	0	152.614	2.6	low	NA	NA	LumA
GSM177951	Desmedt2007	-6.08939	0	50	Positive	1	13	Negative	0.18	0.03	low	0	108.84	0	108.855	0	108.855	2.26	low	NA	NA	NA
GSM177952	Desmedt2007	1.35027	1	51	Positive	2	18	Negative	0.25	0.08	low	0	159.84	0	159.879	0	159.879	3.36	low	High	NA	LumB
GSM177953	Desmedt2007	-2.14406	0	49	Positive	1	20	Negative	0.18	0.03	low	1	59.64	1	58.5205	1	110.038	2.4	low	NA	NA	LumA
GSM177954	Desmedt2007	3.49824	1	37	Negative	2	20	Negative	0.27	0.14	high	1	26.4	1	26.4	1	34.4877	3.4	medium	High	NA	Basal
GSM177955	Desmedt2007	-4.38669	0	51	Positive	2	18	Negative	0.25	0.08	low	0	69.24	0	69.2055	0	69.2055	3.36	low	NA	NA	LumA
GSM177956	Desmedt2007	2.14804	1	40	Negative	3	20	Negative	0.3	0.17	high	1	17.4	1	17.4247	1	30.5425	4.4	medium	NA	NA	Basal
GSM177957	Desmedt2007	-3.39074	0	44	Positive	1	20	Negative	0.18	0.03	low	0	158.76	0	158.795	0	158.795	2.4	low	NA	NA	Normal
GSM177958	Desmedt2007	2.16409	1	49	Positive	3	20	Negative	0.32	0.13	high	1	56.64	1	56.5808	1	70.6192	4.4	medium	High	NA	LumB
GSM177959	Desmedt2007	-3.47138	0	53	Positive	1	15	Negative	0.18	0.03	low	0	155.16	0	155.178	0	155.178	2.3	low	NA	NA	Her2
GSM177960	Desmedt2007	1.38614	1	44	Positive	2	29	Negative	0.37	0.17	high	1	41.4	1	41.3918	1	80.6466	3.58	medium	High	NA	LumB
GSM177961	Desmedt2007	-5.81022	0	48	Positive	2	23	Negative	0.37	0.17	high	1	130.68	1	130.718	0	145.907	3.46	medium	High	NA	Normal
GSM177962	Desmedt2007	-4.25014	0	57	Positive	2	25	Negative	0.37	0.17	high	1	133.2	1	109.512	0	146.926	3.5	medium	NA	NA	NA
GSM177963	Desmedt2007	2.24781	1	45	Positive	3	30	Negative	0.45	0.24	high	0	57.24	0	57.2055	0	57.2055	4.6	medium	NA	NA	Basal
GSM177964	Desmedt2007	-6.2776	0	44	Positive	1	20	Negative	0.18	0.03	low	1	118.56	1	105.797	1	118.619	2.4	low	NA	NA	NA
GSM177965	Desmedt2007	-4.93553	0	39	Positive	2	15	Negative	0.25	0.08	low	0	128.16	1	83.3753	0	128.219	3.3	low	NA	NA	Normal
GSM177966	Desmedt2007	3.39465	1	40	Negative	3	30	Negative	0.43	0.31	high	0	51.12	0	51.0904	0	51.0904	4.6	medium	High	NA	Basal
GSM177967	Desmedt2007	-5.15564	0	38	Positive	3	20	Negative	0.32	0.13	high	0	116.52	0	116.515	0	116.515	4.4	medium	NA	NA	LumA
GSM177968	Desmedt2007	2.83114	1	45	Positive	1	26	Negative	0.26	0.09	low	0	122.28	0	122.334	0	122.334	2.52	low	High	NA	Basal
GSM177969	Desmedt2007	-3.83546	0	43	Positive	2	26	Negative	0.37	0.17	high	0	123.96	0	123.978	0	123.978	3.52	medium	Low	NA	Normal
GSM177970	Desmedt2007	1.76723	1	47	Negative	3	15	Negative	0.3	0.17	high	0	108.24	0	108.263	0	108.263	4.3	medium	High	NA	Basal
GSM177971	Desmedt2007	2.90263	1	38	Negative	2	18	Negative	0.27	0.14	high	0	124.92	1	101.688	0	124.932	3.36	low	High	NA	Basal
GSM177972	Desmedt2007	-5.71311	0	43	Negative	2	20	Negative	0.27	0.14	high	1	145.2	1	144.526	0	146.466	3.4	medium	NA	NA	Normal
GSM177973	Desmedt2007	2.50822	1	60	Positive	3	31	Negative	0.54	0.32	high	1	21.36	1	21.337	1	33.8301	4.62	medium	NA	NA	LumB
GSM177974	Desmedt2007	2.31226	1	42	Positive	2	20	Negative	0.25	0.08	low	0	162.84	1	162.575	0	162.805	3.4	medium	NA	NA	Her2
GSM177975	Desmedt2007	3.49198	1	46	Negative	3	21	Negative	0.43	0.31	high	1	55.68	1	55.6603	1	98.137	4.42	medium	High	NA	Basal
GSM177976	Desmedt2007	-3.6163	0	47	Negative	2	10	Negative	0.19	0.05	low	0	151.32	1	122.466	0	151.332	3.2	low	High	NA	Normal
GSM177977	Desmedt2007	3.33025	1	54	Negative	3	10	Negative	0.22	0.08	high	0	159.72	0	159.682	0	159.682	4.2	medium	NA	NA	Her2
GSM177978	Desmedt2007	3.44214	1	47	Negative	3	22	Negative	0.43	0.31	high	0	153.84	0	153.896	0	153.896	4.44	medium	High	NA	Basal
GSM177979	Desmedt2007	3.26571	1	39	Negative	3	50	Negative	0.47	0.35	high	1	97.44	1	84.1973	1	97.4795	5	medium	NA	NA	Basal
GSM177980	Desmedt2007	3.88399	1	32	Negative	3	30	Negative	0.43	0.31	high	0	151.08	0	151.101	0	151.101	4.6	medium	NA	NA	Basal
GSM177981	Desmedt2007	2.56378	1	57	Negative	3	25	Negative	0.43	0.31	high	1	36.6	1	34.126	1	39.6164	4.5	medium	Low	NA	Her2
GSM177982	Desmedt2007	-1.58649	0	47	Negative	2	38	Negative	0.45	0.33	high	1	63	1	37.5123	1	63.0575	3.76	medium	Low	NA	Normal
GSM177983	Desmedt2007	2.04389	1	54	Positive	2	18	Negative	0.25	0.08	low	1	56.88	1	32.7452	1	69.4027	3.36	low	High	NA	LumB
GSM177984	Desmedt2007	-6.55892	0	54	Positive	1	18	Negative	0.18	0.03	low	0	142.2	0	142.258	0	142.258	2.36	low	NA	NA	LumA
GSM177985	Desmedt2007	2.8535	1	45	Negative	3	40	Negative	0.47	0.35	high	0	143.04	0	143.079	0	143.079	4.8	medium	High	NA	Basal
GSM177986	Desmedt2007	2.71951	1	43	Positive	3	22	Negative	0.45	0.24	high	0	137.4	1	68.4822	0	137.458	4.44	medium	NA	NA	Her2
GSM177987	Desmedt2007	-5.75114	0	48	Positive	1	10	Negative	0.15	0.01	low	0	104.76	0	104.811	0	104.811	2.2	low	NA	NA	NA
GSM177988	Desmedt2007	2.58609	1	43	Positive	3	20	Negative	0.32	0.13	high	0	87.84	0	87.8466	0	87.8466	4.4	medium	NA	NA	Basal
GSM177989	Desmedt2007	-1.85779	0	43	Positive	2	20	Negative	0.25	0.08	low	1	24	1	24	1	26.1041	3.4	medium	High	NA	Normal
GSM177990	Desmedt2007	-2.15838	0	50	Positive	1	8	Negative	0.15	0.01	low	0	52.32	0	52.3068	0	52.3068	2.16	low	High	NA	LumB
GSM177991	Desmedt2007	-5.69422	0	43	Positive	1	8	Negative	0.15	0.01	low	0	63.12	0	63.1233	0	63.1233	2.16	low	High	NA	Normal
GSM177992	Desmedt2007	-2.18549	0	49	Positive	2	13	Negative	0.25	0.08	low	0	87	0	87.0247	0	87.0247	3.26	low	NA	NA	Normal
GSM177993	Desmedt2007	1.35752	1	38	Negative	2	20	Negative	0.27	0.14	high	1	8.88	1	8.84384	1	13.5781	3.4	medium	High	NA	Basal
GSM177994	Desmedt2007	-1.65592	0	47	Negative	2	9	Negative	0.19	0.05	low	0	42.36	0	42.411	0	42.411	3.18	low	NA	NA	NA
GSM177995	Desmedt2007	-3.80114	0	54	Positive	2	10	Negative	0.18	0.03	low	0	150.24	0	150.181	0	150.181	3.2	low	NA	NA	LumA
GSM177996	Desmedt2007	-7.75652	0	52	Positive	1	19	Negative	0.18	0.03	low	0	149.16	0	149.162	0	149.162	2.38	low	NA	NA	Normal
GSM177997	Desmedt2007	-6.02605	0	51	Positive	2	14	Negative	0.25	0.08	low	0	165.48	0	165.534	0	165.534	3.28	low	NA	NA	LumA
GSM177998	Desmedt2007	-3.03005	0	50	Positive	2	9	Negative	0.18	0.03	low	1	85.56	1	48.1644	1	105.436	3.18	low	High	NA	LumB
GSM177999	Desmedt2007	-2.74113	0	43	Negative	2	40	Negative	0.45	0.33	high	1	12.96	1	12.9534	1	16.1425	3.8	medium	High	NA	Basal
GSM178000	Desmedt2007	-2.75107	0	24	Positive	2	9	Negative	0.26	0.04	low	1	222.84	1	115.463	0	271.266	3.18	low	High	NA	Basal
GSM178001	Desmedt2007	2.5901	1	40	Positive	3	14	Negative	0.32	0.13	high	0	83.76	0	83.8027	0	83.8027	4.28	medium	NA	NA	Basal
GSM178002	Desmedt2007	-6.06837	0	56	Positive	2	10	Negative	0.18	0.03	low	0	134.28	0	134.301	0	134.301	3.2	low	NA	NA	LumA
GSM178003	Desmedt2007	-2.0602	0	43	Negative	3	20	Negative	0.3	0.17	high	1	95.04	1	95.0795	1	95.0795	4.4	medium	High	NA	Basal
GSM178004	Desmedt2007	-1.8522	0	50	Positive	NA	11	Negative	0.25	0.08	low	0	172.2	1	80.2521	0	172.142	NA	NA	High	NA	Her2
GSM178005	Desmedt2007	2.79361	1	54	Positive	1	10	Negative	0.15	0.01	low	0	177.72	0	177.732	0	177.732	2.2	low	NA	NA	LumB
GSM178006	Desmedt2007	1.69178	1	45	Negative	3	22	Negative	0.43	0.31	high	0	140.64	0	140.679	0	140.679	4.44	medium	NA	NA	Her2
GSM178007	Desmedt2007	-5.70638	0	43	Positive	2	12	Negative	0.25	0.08	low	0	176.16	1	49.9726	0	176.186	3.24	low	High	NA	LumA
GSM178008	Desmedt2007	1.77034	1	49	Positive	1	20	Negative	0.18	0.03	low	0	130.32	0	130.323	0	130.323	2.4	low	NA	NA	LumA
GSM178009	Desmedt2007	-2.36664	0	53	Negative	3	38	Negative	0.47	0.35	high	1	9.48	1	9.10685	1	21.1068	4.76	medium	NA	NA	Basal
GSM178010	Desmedt2007	1.45225	1	39	Negative	3	11	Negative	0.3	0.17	high	0	207	0	207.058	0	207.058	4.22	medium	NA	NA	Her2
GSM178011	Desmedt2007	-2.43781	0	38	Positive	NA	22	Negative	0.4	0.2	high	0	210.36	1	163.463	0	210.378	NA	NA	High	NA	Basal
GSM178012	Desmedt2007	3.30454	1	38	Positive	3	20	Negative	0.32	0.13	high	0	186.84	0	186.838	0	186.838	4.4	medium	High	NA	Basal
GSM178013	Desmedt2007	4.52675	1	40	Negative	3	12	Negative	0.3	0.17	high	0	205.2	0	205.151	0	205.151	4.24	medium	High	NA	Basal
GSM178014	Desmedt2007	1.93763	1	38	Positive	2	15	Negative	0.25	0.08	low	0	202.56	0	202.553	0	202.553	3.3	low	NA	NA	LumA
GSM178015	Desmedt2007	-5.34362	0	54	Positive	2	17	Negative	0.25	0.08	low	0	201.6	1	29.326	0	201.6	3.34	low	NA	NA	Her2
GSM178016	Desmedt2007	-6.52589	0	40	Positive	2	21	Negative	0.37	0.17	high	1	138.48	1	138.477	1	175.463	3.42	medium	Low	NA	Her2
GSM178017	Desmedt2007	2.51007	1	56	Negative	3	10	Negative	0.22	0.08	high	0	163.68	0	163.726	0	163.726	4.2	medium	Low	NA	Her2
GSM178018	Desmedt2007	1.37265	1	45	Positive	2	20	Negative	0.25	0.08	low	1	56.04	1	55.989	1	55.989	3.4	medium	High	NA	LumB
GSM178019	Desmedt2007	-4.56011	0	46	Positive	2	20	Negative	0.25	0.08	low	0	164.88	0	164.844	0	164.844	3.4	medium	NA	NA	LumA
GSM178020	Desmedt2007	1.7986	1	45	Positive	3	16	Negative	0.32	0.13	high	1	28.92	1	28.9315	1	63.2548	4.32	medium	Low	NA	Her2
GSM178021	Desmedt2007	3.027	1	33	Negative	3	28	Negative	0.43	0.31	high	0	286.44	0	286.389	0	286.389	4.56	medium	High	NA	Basal
GSM178022	Desmedt2007	-3.44787	0	37	Negative	3	24	Negative	0.43	0.31	high	0	153.6	0	153.6	0	153.6	4.48	medium	NA	NA	LumA
GSM178023	Desmedt2007	3.47769	1	42	Negative	3	25	Negative	0.43	0.31	high	0	228.24	0	228.263	0	228.263	4.5	medium	NA	NA	NA
GSM178024	Desmedt2007	-6.01893	0	47	Positive	3	11	Negative	0.32	0.13	high	0	201.72	0	201.699	0	201.699	4.22	medium	NA	NA	Normal
GSM178025	Desmedt2007	2.88391	1	43	Positive	2	20	Negative	0.25	0.08	low	1	26.52	1	26.4658	1	59.2767	3.4	medium	High	NA	LumB
GSM178026	Desmedt2007	1.77625	1	44	Positive	3	16	Negative	0.32	0.13	high	0	194.52	0	194.532	0	194.532	4.32	medium	High	NA	LumB
GSM178027	Desmedt2007	-4.26507	0	54	Positive	2	23	Negative	0.37	0.17	high	0	194.28	0	194.268	0	194.268	3.46	medium	High	NA	Normal
GSM178028	Desmedt2007	2.59878	1	51	Negative	2	18	Negative	0.27	0.14	high	1	72.24	1	72.1973	1	72.1973	3.36	low	NA	NA	Basal
GSM178029	Desmedt2007	-6.50686	0	42	Positive	2	20	Negative	0.25	0.08	low	0	192.6	0	192.658	0	192.658	3.4	medium	Low	NA	Normal
GSM178030	Desmedt2007	-3.63587	0	56	Positive	2	22	Negative	0.37	0.17	high	1	77.28	1	77.2274	1	120	3.44	medium	NA	NA	LumA
GSM178031	Desmedt2007	-2.23038	0	56	Positive	2	25	Negative	0.37	0.17	high	0	189.96	0	189.995	0	189.995	3.5	medium	NA	NA	LumA
GSM178032	Desmedt2007	-6.7341	0	58	Positive	3	23	Negative	0.45	0.24	high	0	189.96	0	189.995	0	189.995	4.46	medium	NA	NA	LumA
GSM178033	Desmedt2007	-6.52963	0	58	Positive	2	22	Negative	0.37	0.17	high	0	188.16	0	188.153	0	188.153	3.44	medium	NA	NA	NA
GSM178034	Desmedt2007	4.69756	1	32	Positive	2	15	Negative	0.35	0.12	high	0	187.8	0	187.858	0	187.858	3.3	low	High	NA	Basal
GSM178035	Desmedt2007	2.52124	1	50	Positive	3	19	Negative	0.32	0.13	high	0	185.88	0	185.852	0	185.852	4.38	medium	High	NA	Basal
GSM178036	Desmedt2007	-1.69499	0	49	Negative	3	13	Negative	0.3	0.17	high	1	4.08	1	4.10959	1	4.8	4.26	medium	High	NA	Her2
GSM178037	Desmedt2007	-3.39197	0	47	Positive	1	19	Negative	0.18	0.03	low	0	186.72	0	186.674	0	186.674	2.38	low	NA	NA	LumA
GSM178038	Desmedt2007	2.20674	1	56	Positive	2	22	Negative	0.37	0.17	high	1	57.24	1	57.2712	1	88.6685	3.44	medium	High	NA	LumB
GSM178039	Desmedt2007	-7.68052	0	55	Positive	1	10	Negative	0.15	0.01	low	1	118.8	1	28.4384	1	118.816	2.2	low	NA	NA	Normal
GSM178040	Desmedt2007	-5.58566	0	48	Positive	2	18	Negative	0.25	0.08	low	0	184.2	0	184.175	0	184.175	3.36	low	Low	NA	LumA
GSM178041	Desmedt2007	-4.81553	0	56	Positive	2	9	Negative	0.18	0.03	low	0	189.6	0	189.633	0	189.633	3.18	low	Low	NA	LumA
GSM178042	Desmedt2007	-3.74318	0	51	Positive	2	20	Negative	0.25	0.08	low	0	186.84	0	186.871	0	186.871	3.4	medium	High	NA	LumA
GSM178043	Desmedt2007	-5.557	0	44	Positive	3	12	Negative	0.32	0.13	high	0	181.8	0	181.808	0	181.808	4.24	medium	NA	NA	Normal
GSM178044	Desmedt2007	-2.69229	0	46	Negative	2	12	Negative	0.27	0.14	high	0	182.52	1	7.6274	0	182.499	3.24	low	High	NA	Normal
GSM178045	Desmedt2007	-5.9637	0	36	Positive	1	12	Negative	0.18	0.03	low	0	208.8	0	208.833	0	208.833	2.24	low	NA	NA	Normal
GSM178046	Desmedt2007	-2.82673	0	44	Positive	2	13	Negative	0.25	0.08	low	0	207	1	23.737	0	206.959	3.26	low	High	NA	LumB
GSM178047	Desmedt2007	-4.36743	0	41	Positive	2	22	Negative	0.37	0.17	high	1	236.16	1	216.658	0	238.685	3.44	medium	NA	NA	Normal
GSM178048	Desmedt2007	-2.73019	0	60	Positive	2	30	Negative	0.37	0.17	high	0	206.52	0	206.499	0	206.499	3.6	medium	NA	NA	NA
GSM178049	Desmedt2007	-1.93765	0	59	Positive	2	30	Negative	0.37	0.17	high	1	108.96	1	108.921	1	151.036	3.6	medium	NA	NA	LumA
GSM178050	Desmedt2007	4.12125	1	48	Negative	3	27	Negative	0.43	0.31	high	0	197.4	0	197.359	0	197.359	4.54	medium	NA	NA	Her2
GSM178051	Desmedt2007	-6.30062	0	53	Positive	2	30	Negative	0.37	0.17	high	1	97.68	1	31.7589	1	97.7096	3.6	medium	High	NA	Normal
GSM178052	Desmedt2007	3.16098	1	43	Negative	3	40	Negative	0.47	0.35	high	0	204.84	0	204.888	0	204.888	4.8	medium	Low	NA	Her2
GSM178053	Desmedt2007	-1.35141	0	33	Positive	2	15	Negative	0.35	0.12	high	0	299.4	1	61.0521	0	299.441	3.3	low	High	NA	LumB
GSM178054	Desmedt2007	-7.44467	0	42	Positive	1	26	Negative	0.26	0.09	low	1	143.16	1	143.112	1	179.014	2.52	low	NA	NA	LumA
GSM178055	Desmedt2007	3.2892	1	51	Negative	3	40	Negative	0.47	0.35	high	0	128.64	0	128.679	0	128.679	4.8	medium	NA	NA	Basal
GSM178056	Desmedt2007	1.2586	1	31	Positive	3	17	Negative	0.44	0.19	high	0	170.28	0	170.334	0	170.334	4.34	medium	NA	NA	Her2
GSM178057	Desmedt2007	1.19528	1	60	Positive	3	32	Negative	0.54	0.32	high	0	126.72	0	126.74	0	126.74	4.64	medium	NA	NA	LumB
GSM178058	Desmedt2007	3.94142	1	46	Positive	3	20	Negative	0.32	0.13	high	0	169.56	0	169.512	0	169.512	4.4	medium	Low	NA	Her2
GSM178059	Desmedt2007	2.13857	1	59	Negative	3	21	Negative	0.43	0.31	high	0	156	0	155.967	0	155.967	4.42	medium	NA	NA	Basal
GSM178060	Desmedt2007	3.22848	1	24	Positive	1	32	Negative	0.45	0.2	high	1	26.16	1	26.1041	1	43.0027	2.64	low	High	NA	Her2
GSM178061	Desmedt2007	-4.06397	0	54	Positive	2	30	Negative	0.37	0.17	high	1	52.56	1	52.537	1	61.2822	3.6	medium	NA	NA	LumA
GSM178062	Desmedt2007	-4.46178	0	55	Positive	2	8	Negative	0.18	0.03	low	0	165.6	0	165.633	0	165.633	3.16	low	NA	NA	Normal
GSM178063	Desmedt2007	4.04729	1	41	Negative	3	21	Negative	0.43	0.31	high	0	160.2	0	160.241	0	160.241	4.42	medium	NA	NA	Her2
GSM178064	Desmedt2007	3.6014	1	42	Positive	3	25	Negative	0.45	0.24	high	0	149.76	0	149.753	0	149.753	4.5	medium	NA	NA	LumB
GSM178065	Desmedt2007	1.98543	1	47	Negative	3	25	Negative	0.43	0.31	high	0	147.48	0	147.518	0	147.518	4.5	medium	NA	NA	Her2
GSM178066	Desmedt2007	1.38069	1	53	Negative	3	22	Negative	0.43	0.31	high	0	141.24	0	141.271	0	141.271	4.44	medium	NA	NA	Her2
GSM178067	Desmedt2007	-5.19564	0	50	Positive	2	24	Negative	0.37	0.17	high	0	159.96	0	159.978	0	159.978	3.48	medium	NA	NA	NA
GSM178068	Desmedt2007	3.83799	1	44	Positive	3	22	Negative	0.45	0.24	high	0	137.4	0	137.359	0	137.359	4.44	medium	NA	NA	LumB
GSM178069	Desmedt2007	3.45818	1	48	Negative	1	15	Negative	0.2	0.06	low	1	151.8	1	87.9123	1	197.622	2.3	low	High	NA	LumB
GSM178070	Desmedt2007	-3.47001	0	49	Positive	2	30	Negative	0.37	0.17	high	0	133.2	1	83.5397	0	133.216	3.6	medium	High	NA	LumA
GSM178071	Desmedt2007	-4.47843	0	43	Positive	2	25	Negative	0.37	0.17	high	0	124.32	1	47.0795	0	124.34	3.5	medium	NA	NA	LumA
GSM178072	Desmedt2007	-3.41559	0	45	Positive	1	20	Negative	0.18	0.03	low	0	114.84	0	114.805	0	114.805	2.4	low	NA	NA	Normal
GSM178073	Desmedt2007	2.32571	1	53	Negative	3	14	Negative	0.3	0.17	high	0	84.24	0	84.1973	0	84.1973	4.28	medium	High	NA	Her2
GSM178074	Desmedt2007	1.11727	1	40	Positive	3	42	Negative	0.54	0.32	high	1	80.64	1	80.6795	1	173.721	4.84	medium	NA	NA	Her2
GSM178075	Desmedt2007	3.60651	1	48	Negative	3	32	Negative	0.47	0.35	high	0	94.68	0	94.6521	0	94.6521	4.64	medium	High	NA	Basal
GSM178076	Desmedt2007	-5.71151	0	56	Positive	2	15	Negative	0.25	0.08	low	0	168.84	0	168.888	0	168.888	3.3	low	Low	NA	LumA
GSM178077	Desmedt2007	1.36765	1	45	Positive	2	17	Negative	0.25	0.08	low	0	230.88	1	228.855	0	230.893	3.34	low	NA	NA	Normal
GSM178078	Desmedt2007	3.61926	1	39	Negative	3	22	Negative	0.43	0.31	high	0	186.48	0	186.51	0	186.51	4.44	medium	High	NA	Basal
GSM178079	Desmedt2007	3.80054	1	46	Negative	3	32	Negative	0.47	0.35	high	1	13.32	1	13.2822	1	40.9644	4.64	medium	High	NA	Basal
GSM178080	Desmedt2007	1.82422	1	47	Positive	1	25	Negative	0.26	0.09	low	0	73.2	0	73.1507	0	73.1507	2.5	low	NA	NA	LumB
GSM178081	Desmedt2007	-4.3732	0	43	Positive	2	12	Negative	0.25	0.08	low	0	89.52	0	89.4904	0	89.4904	3.24	low	High	NA	Normal
GSM178082	Desmedt2007	2.09772	1	39	Negative	3	25	Negative	0.43	0.31	high	0	58.56	1	44.2192	0	58.5534	4.5	medium	High	NA	Basal
GSM150794	Loi2008	-6.20513	0	46	NA	2	12	Negative	0.25	0.09	low	NA	156.888	NA	156.888	NA	NA	3.24	low	NA	NA	LumA
GSM150795	Loi2008	-7.73957	0	51	Negative	NA	10	Negative	0.2	0.06	low	NA	25.2822	NA	25.2822	NA	NA	NA	NA	High	NA	Normal
GSM150796	Loi2008	-1.99189	0	48	Negative	2	0	Negative	0.19	0.05	low	NA	129.501	NA	129.501	NA	NA	3	low	NA	NA	Her2
GSM150797	Loi2008	-8.03229	0	29	Negative	3	35	Negative	0.47	0.35	high	NA	7.69315	NA	7.69315	NA	NA	4.7	medium	High	NA	Normal
GSM150798	Loi2008	-9.53052	0	44	Negative	NA	10	Negative	0.2	0.06	low	NA	45.0411	NA	45.0411	NA	NA	NA	NA	High	NA	Normal
GSM150799	Loi2008	-10.4599	0	64	Positive	NA	13	Negative	0.25	0.08	low	NA	149.622	NA	149.622	NA	NA	NA	NA	NA	NA	Normal
GSM150800	Loi2008	-10.5099	0	57	Negative	NA	0	Negative	0.2	0.06	low	NA	87.1562	NA	87.1562	NA	NA	NA	NA	High	NA	Normal
GSM150801	Loi2008	-7.01715	0	24	Negative	2	0	Negative	0.19	0.05	low	NA	125.589	NA	125.589	NA	NA	3	low	High	NA	Normal
GSM150802	Loi2008	-2.47289	0	NA	NA	NA	NA	NA	NA	NA	NA	NA	0	NA	NA	NA	NA	NA	NA	NA	NA	LumA
GSM150803	Loi2008	-9.26995	0	NA	NA	NA	NA	NA	NA	NA	NA	NA	0	NA	NA	NA	NA	NA	NA	NA	NA	Normal
GSM150804	Loi2008	4.01388	1	NA	NA	NA	NA	NA	NA	NA	NA	NA	0	NA	NA	NA	NA	NA	NA	NA	NA	Basal
GSM150805	Loi2008	2.43386	1	NA	NA	NA	NA	Negative	NA	NA	NA	NA	0	NA	NA	NA	NA	NA	NA	Low	NA	Her2
GSM150943	Loi2008	-2.54467	0	43	Positive	NA	0	Negative	0.18	0.03	low	0	32.1205	1	32.1205	NA	NA	NA	NA	High	NA	Normal
GSM150944	Loi2008	-4.55297	0	61	Positive	NA	35	Negative	0.49	0.27	high	0	92.8767	1	92.8767	NA	NA	NA	NA	High	NA	Normal
GSM150945	Loi2008	1.31009	1	70	Positive	NA	50	Negative	0.49	0.27	high	1	74.4986	1	74.4986	NA	NA	NA	NA	High	NA	LumB
GSM150946	Loi2008	2.16866	1	69	Positive	2	20	Negative	0.25	0.08	low	1	44.6137	1	44.6137	NA	NA	3.4	medium	High	NA	LumB
GSM150947	Loi2008	-3.93871	0	69	Positive	2	30	Positive	0.58	0.35	high	1	27.4521	1	27.4521	NA	NA	4.6	medium	High	NA	LumA
GSM150948	Loi2008	-4.08719	0	63	Positive	2	40	Positive	0.58	0.35	high	0	87.3863	0	87.3863	NA	NA	4.8	medium	NA	NA	LumA
GSM150949	Loi2008	0.976792	1	61	Positive	2	10	NA	NA	NA	NA	0	93.5342	0	93.5342	NA	NA	3.2	low	NA	NA	LumA
GSM150950	Loi2008	4.65665	1	60	Positive	2	23	Positive	0.58	0.35	high	0	61.3151	0	61.3151	NA	NA	4.46	medium	High	NA	LumB
GSM150951	Loi2008	-1.70811	0	71	Positive	2	30	Negative	0.37	0.17	high	0	61.9068	0	61.9068	NA	NA	3.6	medium	NA	NA	LumB
GSM150952	Loi2008	-6.68833	0	67	Positive	NA	25	Negative	0.4	0.2	high	0	53.9178	0	53.9178	NA	NA	NA	NA	NA	NA	LumA
GSM150953	Loi2008	-5.90674	0	58	Positive	NA	42	Negative	0.49	0.27	high	0	96	0	96	NA	NA	NA	NA	Low	NA	Normal
GSM150954	Loi2008	-8.97259	0	53	Positive	NA	15	Negative	0.25	0.08	low	0	75.0247	0	75.0247	NA	NA	NA	NA	High	NA	Normal
GSM150955	Loi2008	1.39751	1	79	Positive	NA	40	Negative	0.49	0.27	high	0	49.4466	1	49.4466	NA	NA	NA	NA	NA	NA	LumA
GSM150956	Loi2008	3.05526	1	71	Positive	2	40	Positive	0.58	0.35	high	1	37.2493	1	37.2493	NA	NA	4.8	medium	High	NA	Her2
GSM150957	Loi2008	1.75477	1	66	Positive	NA	70	Negative	0.53	0.31	high	0	83.1452	0	83.1452	NA	NA	NA	NA	NA	NA	Normal
GSM150958	Loi2008	-6.65955	0	57	Positive	2	17	Negative	0.25	0.08	low	0	86.2685	0	86.2685	NA	NA	3.34	low	NA	NA	Normal
GSM150959	Loi2008	-2.94721	0	68	Positive	2	40	Positive	0.58	0.35	high	0	84.4603	0	84.4603	NA	NA	4.8	medium	NA	NA	LumA
GSM150960	Loi2008	3.53726	1	58	Positive	NA	14	Negative	0.25	0.08	low	1	23.7041	1	23.7041	NA	NA	NA	NA	High	NA	LumB
GSM150961	Loi2008	2.83859	1	67	Positive	2	30	Positive	0.58	0.35	high	1	23.5726	1	23.5726	NA	NA	4.6	medium	High	NA	LumB
GSM150962	Loi2008	3.65916	1	52	Positive	2	0	Negative	0.18	0.03	low	0	48.3945	0	48.3945	NA	NA	3	low	High	NA	LumB
GSM150963	Loi2008	-3.43854	0	69	Positive	2	13	Positive	0.37	0.17	high	0	95.0137	1	95.0137	NA	NA	4.26	medium	NA	NA	Normal
GSM150964	Loi2008	1.5247	1	44	Positive	2	30	Negative	0.37	0.17	high	0	47.9342	0	47.9342	NA	NA	3.6	medium	High	NA	LumA
GSM150965	Loi2008	-3.39938	0	71	Positive	2	30	Negative	0.37	0.17	high	0	82.2904	0	82.2904	NA	NA	3.6	medium	NA	NA	LumA
GSM150966	Loi2008	1.34497	1	52	Positive	2	14	Negative	0.25	0.08	low	0	71.6055	0	71.6055	NA	NA	3.28	low	NA	NA	LumB
GSM150967	Loi2008	1.71017	1	80	Positive	NA	32	Positive	0.63	0.4	high	NA	0.493151	0	0.493151	NA	NA	NA	NA	Low	NA	Basal
GSM150968	Loi2008	-9.8106	0	61	Positive	NA	30	Positive	0.63	0.4	high	0	34.2904	0	34.2904	NA	NA	NA	NA	NA	NA	LumA
GSM150969	Loi2008	-2.48165	0	74	Positive	2	30	Positive	0.58	0.35	high	1	43.5616	1	43.5616	NA	NA	4.6	medium	High	NA	LumB
GSM150970	Loi2008	1.61705	1	68	Positive	2	19	Negative	0.25	0.08	low	0	57.8301	0	57.8301	NA	NA	3.38	low	High	NA	LumB
GSM150971	Loi2008	3.29203	1	69	Positive	2	45	Negative	0.45	0.24	high	0	59.2438	0	59.2438	NA	NA	3.9	medium	NA	NA	LumB
GSM150972	Loi2008	1.03131	1	61	Positive	2	21	Positive	0.58	0.35	high	0	59.9342	0	59.9342	NA	NA	4.42	medium	Low	NA	LumB
GSM150973	Loi2008	-5.16033	0	76	Positive	2	20	Negative	0.25	0.08	low	0	64.274	0	64.274	NA	NA	3.4	medium	NA	NA	Normal
GSM150974	Loi2008	-5.5471	0	67	Positive	2	23	Negative	0.37	0.17	high	1	45.3699	1	45.3699	NA	NA	3.46	medium	NA	NA	LumA
GSM150975	Loi2008	-1.46962	0	65	Positive	2	22	Negative	0.37	0.17	high	0	39.6822	0	39.6822	NA	NA	3.44	medium	Low	NA	LumB
GSM150976	Loi2008	3.43024	1	75	Positive	2	28	Positive	0.58	0.35	high	0	59.4411	0	59.4411	NA	NA	4.56	medium	NA	NA	LumB
GSM150977	Loi2008	1.72067	1	70	Positive	2	30	Negative	0.37	0.17	high	0	70.2904	0	70.2904	NA	NA	3.6	medium	NA	NA	LumB
GSM150978	Loi2008	-4.53436	0	47	Positive	2	25	Negative	0.37	0.17	high	0	62.137	1	62.137	NA	NA	3.5	medium	High	NA	Normal
GSM150979	Loi2008	-4.03706	0	61	Positive	2	25	Negative	0.37	0.17	high	0	67.7589	0	67.7589	NA	NA	3.5	medium	NA	NA	LumA
GSM150980	Loi2008	-7.48798	0	69	Positive	2	24	Negative	0.37	0.17	high	0	54.8712	0	54.8712	NA	NA	3.48	medium	NA	NA	Normal
GSM150981	Loi2008	-5.12831	0	77	Positive	2	20	Negative	0.25	0.08	low	0	54.3781	0	54.3781	NA	NA	3.4	medium	High	NA	LumA
GSM150982	Loi2008	1.43262	1	69	Positive	2	28	Positive	0.58	0.35	high	NA	54.6082	0	54.6082	NA	NA	4.56	medium	NA	NA	LumB
GSM150983	Loi2008	-2.50292	0	61	Positive	2	22	Positive	0.58	0.35	high	0	125.885	0	125.885	NA	NA	4.44	medium	NA	NA	LumB
GSM150984	Loi2008	-2.36237	0	64	Positive	2	20	Positive	0.37	0.17	high	0	112.175	0	112.175	NA	NA	4.4	medium	NA	NA	Her2
GSM150985	Loi2008	3.17065	1	75	Positive	2	17	NA	NA	NA	NA	0	126.97	0	126.97	NA	NA	3.34	low	High	NA	LumB
GSM150986	Loi2008	-3.43646	0	57	Positive	2	17	Negative	0.25	0.08	low	0	121.907	0	121.907	NA	NA	3.34	low	NA	NA	Normal
GSM150987	Loi2008	-3.00277	0	51	Positive	2	22	Negative	0.37	0.17	high	1	45.2712	1	45.2712	NA	NA	3.44	medium	NA	NA	LumA
GSM150988	Loi2008	-3.15329	0	69	Positive	NA	60	Positive	0.76	0.53	high	NA	0.263014	0	0.263014	NA	NA	NA	NA	NA	NA	LumB
GSM150989	Loi2008	-4.43578	0	71	Positive	2	70	Positive	0.69	0.46	high	0	62.3014	0	62.3014	NA	NA	5.4	medium	High	NA	LumB
GSM150990	Loi2008	-4.19907	0	66	Positive	NA	23	Negative	0.4	0.2	high	0	117.633	0	117.633	NA	NA	NA	NA	NA	NA	LumA
GSM150991	Loi2008	-3.34157	0	63	Positive	2	20	Positive	0.37	0.17	high	0	152.942	0	152.942	NA	NA	4.4	medium	NA	NA	LumB
GSM150992	Loi2008	-2.6915	0	62	Positive	2	30	Negative	0.37	0.17	high	0	117.403	0	117.403	NA	NA	3.6	medium	NA	NA	Normal
GSM150993	Loi2008	1.17793	1	56	Positive	NA	9	Negative	0.18	0.03	low	0	114.937	0	114.937	NA	NA	NA	NA	NA	NA	LumA
GSM150994	Loi2008	1.62387	1	48	Positive	2	13	Negative	0.25	0.08	low	0	132.625	0	132.625	NA	NA	3.26	low	High	NA	LumA
GSM150995	Loi2008	-4.62181	0	53	Positive	2	10	Negative	0.18	0.03	low	0	124.603	0	124.603	NA	NA	3.2	low	High	NA	Normal
GSM150996	Loi2008	2.91442	1	61	Positive	2	15	Positive	0.37	0.17	high	0	120.066	0	120.066	NA	NA	4.3	medium	NA	NA	LumB
GSM150997	Loi2008	-3.44809	0	58	Positive	2	18	Negative	0.25	0.08	low	0	118.521	0	118.521	NA	NA	3.36	low	NA	NA	Basal
GSM150998	Loi2008	1.98622	1	67	Positive	NA	60	Positive	0.76	0.53	high	1	32.0548	1	32.0548	NA	NA	NA	NA	High	NA	LumB
GSM150999	Loi2008	2.65134	1	60	Positive	NA	39	Negative	0.49	0.27	high	1	42.5096	1	42.5096	NA	NA	NA	NA	NA	NA	Her2
GSM151000	Loi2008	-5.31934	0	44	Positive	NA	30	Negative	0.4	0.2	high	0	52.1425	1	52.1425	NA	NA	NA	NA	NA	NA	LumA
GSM151001	Loi2008	3.9202	1	44	Positive	2	30	Negative	0.37	0.17	high	1	16.2082	1	16.2082	NA	NA	3.6	medium	NA	NA	Her2
GSM151002	Loi2008	2.95029	1	73	Positive	2	28	Positive	0.58	0.35	high	0	72.4932	1	72.4932	NA	NA	4.56	medium	NA	NA	LumB
GSM151003	Loi2008	1.09565	1	49	Positive	2	15	Negative	0.25	0.08	low	0	65.5562	0	65.5562	NA	NA	3.3	low	NA	NA	LumA
GSM151004	Loi2008	1.5047	1	71	Positive	2	20	NA	NA	NA	NA	0	49.2822	0	49.2822	NA	NA	3.4	medium	High	NA	LumB
GSM151005	Loi2008	-3.72075	0	65	Positive	NA	15	Negative	0.25	0.08	low	0	113.195	0	113.195	NA	NA	NA	NA	NA	NA	LumA
GSM151006	Loi2008	-2.19082	0	46	Positive	2	15	Negative	0.25	0.08	low	0	31.1342	0	31.1342	NA	NA	3.3	low	NA	NA	Her2
GSM151007	Loi2008	1.34016	1	69	Positive	2	35	Negative	0.45	0.24	high	0	49.8411	0	49.8411	NA	NA	3.7	medium	High	NA	LumA
GSM151008	Loi2008	-1.82583	0	61	Positive	2	30	Positive	0.58	0.35	high	0	98.926	0	98.926	NA	NA	4.6	medium	Low	NA	Her2
GSM151009	Loi2008	-4.09149	0	48	Positive	2	15	Negative	0.25	0.08	low	0	97.0849	0	97.0849	NA	NA	3.3	low	High	NA	LumA
GSM151010	Loi2008	-6.50622	0	60	Positive	2	15	Negative	0.25	0.08	low	0	96	0	96	NA	NA	3.3	low	NA	NA	Normal
GSM151011	Loi2008	-6.30255	0	74	Positive	2	18	NA	NA	NA	NA	0	97.3479	0	97.3479	NA	NA	3.36	low	NA	NA	LumB
GSM151012	Loi2008	3.56305	1	NA	NA	NA	NA	NA	NA	NA	NA	NA	0	NA	NA	NA	NA	NA	NA	NA	NA	Basal
GSM151013	Loi2008	-3.62873	0	61	Positive	2	24	Positive	0.58	0.35	high	1	11.0137	1	11.0466	NA	NA	4.48	medium	Low	Positive	LumB
GSM151014	Loi2008	-8.29324	0	73	Positive	2	18	Positive	0.37	0.17	high	1	52.9973	1	53.0301	NA	NA	4.36	medium	Low	Positive	LumA
GSM151015	Loi2008	2.76534	1	NA	NA	NA	NA	NA	NA	NA	NA	NA	0	NA	NA	NA	NA	NA	NA	Low	NA	Her2
GSM151016	Loi2008	-7.27078	0	71	Positive	NA	26	Positive	0.63	0.4	high	0	33.9945	1	33.9616	NA	NA	NA	NA	NA	Positive	Normal
GSM151017	Loi2008	0.967413	1	61	Positive	2	20	Positive	0.37	0.17	high	0	120.986	0	120.953	NA	NA	4.4	medium	High	Positive	LumA
GSM151018	Loi2008	-6.12334	0	55	Positive	2	35	Positive	0.58	0.35	high	0	115.003	0	114.97	NA	NA	4.7	medium	Low	Positive	LumB
GSM151019	Loi2008	3.44754	1	52	Positive	2	9	Positive	0.37	0.17	high	1	40.9973	1	41.0301	NA	NA	4.18	medium	NA	Positive	LumB
GSM151020	Loi2008	2.74982	1	57	Positive	2	14	Positive	0.37	0.17	high	1	78.0164	1	77.9836	NA	NA	4.28	medium	Low	Positive	LumB
GSM151021	Loi2008	-8.26191	0	83	Positive	2	50	Negative	0.45	0.24	high	0	52.9973	0	53.0301	NA	NA	4	medium	NA	Positive	LumA
GSM151022	Loi2008	-4.00586	0	74	Positive	2	23	Positive	0.58	0.35	high	1	18.0164	1	18.0164	NA	NA	4.46	medium	NA	Positive	LumB
GSM151023	Loi2008	2.25985	1	65	Positive	2	22	Positive	0.58	0.35	high	0	117.995	0	117.962	NA	NA	4.44	medium	NA	Positive	LumB
GSM151024	Loi2008	-5.2436	0	57	Positive	2	14	Negative	0.25	0.08	low	0	117.995	0	117.962	NA	NA	3.2822	low	NA	Positive	LumA
GSM151025	Loi2008	-6.12947	0	70	Positive	2	25	Positive	0.58	0.35	high	0	48.9863	1	48.9534	NA	NA	4.5	medium	High	Positive	LumA
GSM151026	Loi2008	3.36932	1	62	Positive	2	18	Negative	0.25	0.08	low	0	21.0082	1	21.0082	NA	NA	3.36	low	NA	Positive	Her2
GSM151027	Loi2008	-7.17577	0	83	Positive	2	25	NA	NA	NA	NA	0	23.0137	0	23.0466	NA	NA	3.5	medium	NA	Positive	Normal
GSM151028	Loi2008	-6.94915	0	60	Positive	2	24	Positive	0.58	0.35	high	1	84	1	84	NA	NA	4.48	medium	Low	Positive	LumB
GSM151029	Loi2008	1.48758	1	86	Positive	NA	46	Positive	0.63	0.4	high	NA	2.00548	1	2.03836	NA	NA	NA	NA	Low	Positive	LumA
GSM151030	Loi2008	4.78553	1	NA	NA	NA	NA	NA	NA	NA	NA	NA	0	NA	NA	NA	NA	NA	NA	NA	NA	Her2
GSM151031	Loi2008	5.37857	1	59	Positive	2	27	Negative	0.37	0.17	high	0	52.9973	1	53.0301	NA	NA	3.54	medium	Low	Positive	Her2
GSM151032	Loi2008	-5.01594	0	NA	NA	NA	NA	NA	NA	NA	NA	NA	0	NA	NA	NA	NA	NA	NA	Low	NA	Her2
GSM151033	Loi2008	-10.8634	0	72	Positive	2	10	Negative	0.18	0.03	low	0	117.995	0	117.962	NA	NA	3.2	low	High	Positive	Normal
GSM151034	Loi2008	-10.7385	0	51	Positive	2	40	Positive	0.58	0.35	high	0	119.014	0	119.047	NA	NA	4.8	medium	NA	Positive	Normal
GSM151035	Loi2008	-12.212	0	74	Positive	2	24	Negative	0.37	0.17	high	0	45.0082	1	45.0082	NA	NA	3.48	medium	NA	NA	LumA
GSM151036	Loi2008	-7.05751	0	71	Positive	2	22	Positive	0.58	0.35	high	0	108	0	108	NA	NA	4.44	medium	NA	Positive	Her2
GSM151037	Loi2008	4.8872	1	72	Positive	2	27	Positive	0.58	0.35	high	0	122.992	0	122.992	NA	NA	4.54	medium	NA	Positive	LumB
GSM151038	Loi2008	3.24753	1	77	Positive	2	22	Positive	0.58	0.35	high	1	6.01644	1	5.98356	NA	NA	4.44	medium	Low	Positive	Her2
GSM151039	Loi2008	1.77382	1	71	Positive	1	21	Negative	0.26	0.09	low	0	115.989	0	116.055	NA	NA	2.42	low	NA	NA	LumA
GSM151040	Loi2008	-3.06495	0	54	Negative	3	24	Negative	0.43	0.31	high	0	111.616	0	110.992	NA	NA	4.48	medium	Low	Positive	Basal
GSM151041	Loi2008	-6.64976	0	65	Positive	2	17	Positive	0.37	0.17	high	0	114.016	0	114.016	NA	NA	4.34	medium	NA	Positive	LumA
GSM151042	Loi2008	4.03021	1	51	Positive	2	33	Positive	0.58	0.35	high	1	86.9918	1	86.9918	NA	NA	4.66	medium	Low	Positive	LumB
GSM151043	Loi2008	2.16296	1	NA	NA	NA	NA	NA	NA	NA	NA	NA	0	NA	NA	NA	NA	NA	NA	NA	NA	Basal
GSM151044	Loi2008	-8.08799	0	67	Positive	2	22	Negative	0.37	0.17	high	0	112.997	0	113.03	NA	NA	3.44	medium	Low	Positive	LumA
GSM151045	Loi2008	2.99067	1	57	Negative	2	32	Positive	0.59	0.48	high	1	15.6164	1	14.9918	NA	NA	4.64	medium	Low	Positive	Her2
GSM151046	Loi2008	2.24997	1	66	Negative	3	29	Positive	0.62	0.52	high	1	14.4	1	14.0384	NA	NA	5.58	high	Low	Positive	Her2
GSM151047	Loi2008	-10.5139	0	67	Positive	2	13	Positive	0.37	0.17	high	0	71.0137	0	71.0466	NA	NA	4.26	medium	NA	Positive	LumA
GSM151048	Loi2008	-6.68964	0	88	Positive	2	38	Positive	0.58	0.35	high	0	76.011	0	75.9452	NA	NA	4.76	medium	Low	Positive	LumA
GSM151049	Loi2008	5.56724	1	84	Negative	3	42	Negative	0.47	0.35	high	0	10.8164	0	11.0466	NA	NA	4.84	medium	NA	Positive	Her2
GSM151050	Loi2008	1.48341	1	62	Positive	2	24	Negative	0.37	0.17	high	1	78.0164	1	77.9836	NA	NA	3.48	medium	Low	Positive	LumB
GSM151051	Loi2008	-2.75383	0	74	Positive	2	32	Negative	0.45	0.24	high	0	38.9918	0	38.9918	NA	NA	3.64	medium	NA	Positive	Normal
GSM151052	Loi2008	-4.06734	0	66	Positive	2	24	Negative	0.37	0.17	high	0	93.9945	0	93.9616	NA	NA	3.48	medium	NA	Positive	LumA
GSM151053	Loi2008	-9.68666	0	45	Positive	2	23	Negative	0.37	0.17	high	0	28.9973	1	29.0301	NA	NA	3.46	medium	NA	Positive	Normal
GSM151054	Loi2008	-4.55676	0	56	Positive	2	22	Positive	0.58	0.35	high	0	105.008	0	105.008	NA	NA	4.44	medium	Low	Positive	LumA
GSM151055	Loi2008	-7.6211	0	61	Positive	2	22	Positive	0.58	0.35	high	0	103.003	0	102.97	NA	NA	4.44	medium	Low	Positive	LumA
GSM151056	Loi2008	1.99032	1	59	Positive	2	32	Positive	0.58	0.35	high	0	120.986	0	120.953	NA	NA	4.64	medium	Low	Positive	LumA
GSM151057	Loi2008	0.979221	1	82	Positive	2	21	Positive	0.58	0.35	high	0	31.0027	1	30.9699	NA	NA	4.42	medium	NA	Positive	LumB
GSM151058	Loi2008	-2.92822	0	52	Positive	2	45	Positive	0.58	0.35	high	1	12.9863	1	12.9534	NA	NA	4.9	medium	Low	Positive	Normal
GSM151059	Loi2008	-5.54268	0	55	Positive	2	24	Positive	0.58	0.35	high	NA	2.00548	1	2.03836	NA	NA	4.48	medium	Low	Positive	Normal
GSM151060	Loi2008	1.11382	1	61	Positive	2	28	Negative	0.37	0.17	high	0	120	0	120	NA	NA	3.56	medium	Low	Negative	LumA
GSM151061	Loi2008	3.70527	1	79	Negative	3	28	Positive	0.62	0.52	high	1	10.8164	1	11.0466	NA	NA	5.56	high	NA	Positive	Her2
GSM151062	Loi2008	-4.71915	0	NA	NA	NA	NA	NA	NA	NA	NA	NA	0	NA	NA	NA	NA	NA	NA	Low	NA	LumA
GSM151063	Loi2008	-2.81765	0	75	Positive	2	20	Positive	0.37	0.17	high	1	12.9863	1	12.9534	NA	NA	4.4	medium	NA	Negative	Normal
GSM151064	Loi2008	1.41421	1	NA	NA	NA	NA	NA	NA	NA	NA	NA	0	NA	NA	NA	NA	NA	NA	Low	NA	Her2
GSM151065	Loi2008	-3.67714	0	52	Positive	2	19	Positive	0.37	0.17	high	1	28.9973	1	29.0301	NA	NA	4.38	medium	Low	Positive	Her2
GSM151066	Loi2008	3.69698	1	84	Positive	2	28	Negative	0.37	0.17	high	0	74.9918	0	74.9918	NA	NA	3.56	medium	NA	Positive	LumB
GSM151067	Loi2008	2.64112	1	86	Positive	2	15	Positive	0.37	0.17	high	0	24.9863	0	24.9534	NA	NA	4.3	medium	NA	Positive	Her2
GSM151068	Loi2008	-4.56307	0	63	Positive	2	38	Positive	0.58	0.35	high	1	2.99178	1	0.953425	NA	NA	4.76	medium	Low	Positive	LumA
GSM65316	Loi2008	2.55013	1	72	Positive	3	27	Positive	0.68	0.45	high	NA	NA	0	30.9699	NA	NA	5.54	high	Low	Positive	LumB
GSM65317	Loi2008	2.90688	1	71	Positive	1	26	Positive	0.4	0.2	high	NA	NA	1	6.96986	NA	NA	3.52	medium	Low	Positive	LumB
GSM65318	Loi2008	-8.59594	0	58	Positive	1	17	Negative	0.18	0.03	low	NA	NA	0	119.047	NA	NA	2.34	low	Low	Positive	LumA
GSM65319	Loi2008	-7.42651	0	52	Positive	1	20	Positive	0.26	0.09	low	NA	NA	0	101.03	NA	NA	3.4	medium	NA	Positive	LumA
GSM65320	Loi2008	-8.94435	0	52	Positive	1	17	Positive	0.26	0.09	low	NA	NA	0	108.953	NA	NA	3.34	low	NA	Positive	LumA
GSM65321	Loi2008	1.70159	1	80	Positive	3	24	NA	NA	NA	NA	NA	NA	0	42.9699	NA	NA	4.48	medium	Low	Positive	LumB
GSM65322	Loi2008	3.57798	1	65	Positive	3	28	Positive	0.68	0.45	high	NA	NA	0	111.945	NA	NA	5.56	high	NA	Negative	LumB
GSM65323	Loi2008	-10.6412	0	78	Positive	1	38	NA	NA	NA	NA	NA	NA	0	21.9616	NA	NA	2.76	low	NA	Positive	LumA
GSM65324	Loi2008	2.77019	1	62	Positive	3	41	Positive	0.68	0.45	high	NA	NA	0	38.9918	NA	NA	5.82	high	Low	Positive	LumB
GSM65325	Loi2008	3.53365	1	70	Positive	3	32	Positive	0.68	0.45	high	NA	NA	1	6.96986	NA	NA	5.64	high	Low	Negative	Her2
GSM65326	Loi2008	1.11821	1	62	Positive	3	50	Positive	0.68	0.45	high	NA	NA	0	141.008	NA	NA	6	high	Low	Positive	Her2
GSM65327	Loi2008	5.84325	1	NA	NA	3	NA	NA	NA	NA	NA	NA	NA	NA	NA	NA	NA	NA	NA	High	NA	LumB
GSM65328	Loi2008	1.97537	1	NA	NA	3	NA	NA	NA	NA	NA	NA	NA	NA	NA	NA	NA	NA	NA	Low	NA	LumB
GSM65329	Loi2008	-8.75084	0	55	Positive	1	16	Negative	0.18	0.03	low	NA	NA	0	101.03	NA	NA	2.32	low	Low	Positive	LumA
GSM65330	Loi2008	-2.23672	0	67	Positive	1	12	Positive	0.26	0.09	low	NA	NA	0	125.984	NA	NA	3.24	low	Low	Positive	LumB
GSM65331	Loi2008	-8.78678	0	65	Positive	1	23	Positive	0.4	0.2	high	NA	NA	0	114.016	NA	NA	3.46	medium	Low	Positive	LumA
GSM65332	Loi2008	-10.4339	0	72	Positive	1	16	Positive	0.26	0.09	low	NA	NA	0	129.962	NA	NA	3.32	low	NA	Positive	LumA
GSM65333	Loi2008	1.58898	1	77	Positive	3	22	Positive	0.68	0.45	high	NA	NA	0	41.0301	NA	NA	5.44	high	Low	Negative	Her2
GSM65334	Loi2008	-4.48792	0	59	Positive	1	10	Positive	0.26	0.09	low	NA	NA	0	111.945	NA	NA	3.2	low	NA	Positive	LumA
GSM65335	Loi2008	1.21839	1	59	Positive	3	26	Positive	0.68	0.45	high	NA	NA	1	21.0082	NA	NA	5.52	high	NA	Positive	LumB
GSM65336	Loi2008	-8.38999	0	64	Positive	1	26	Negative	0.26	0.09	low	NA	NA	1	114.016	NA	NA	2.52	low	NA	Positive	LumA
GSM65337	Loi2008	4.90063	1	84	Positive	3	28	Negative	0.45	0.24	high	NA	NA	1	3.94521	NA	NA	4.56	medium	NA	Positive	LumB
GSM65338	Loi2008	-1.72947	0	73	Positive	3	33	Positive	0.68	0.45	high	NA	NA	1	107.047	NA	NA	5.66	high	Low	Positive	LumB
GSM65339	Loi2008	2.72686	1	77	Positive	3	25	Negative	0.45	0.24	high	NA	NA	1	36.9534	NA	NA	4.5	medium	NA	Positive	Basal
GSM65340	Loi2008	-6.41786	0	79	Positive	1	11	NA	NA	NA	NA	NA	NA	0	0.263014	NA	NA	2.22	low	High	NA	Normal
GSM65341	Loi2008	2.26402	1	82	Positive	1	20	Negative	0.18	0.03	low	NA	NA	0	0.493151	NA	NA	2.4	low	NA	NA	LumB
GSM65342	Loi2008	-4.64196	0	75	Positive	3	82	Positive	0.8	0.58	high	NA	NA	0	2.16986	NA	NA	6.64	high	High	NA	LumA
GSM65343	Loi2008	-1.83437	0	76	Positive	3	55	Positive	0.8	0.58	high	NA	NA	0	7.43014	NA	NA	6.1	high	NA	NA	Normal
GSM65344	Loi2008	4.22657	1	66	Positive	3	25	Positive	0.68	0.45	high	NA	NA	0	8.51507	NA	NA	5.5	high	NA	NA	LumB
GSM65345	Loi2008	1.30131	1	86	Positive	1	35	Positive	0.4	0.2	high	NA	NA	0	16.2082	NA	NA	3.7	medium	NA	NA	LumB
GSM65346	Loi2008	-10.5403	0	47	Positive	1	11	Negative	0.18	0.03	low	NA	NA	0	18.6411	NA	NA	2.22	low	High	NA	Normal
GSM65347	Loi2008	-6.11278	0	74	Positive	1	22	Positive	0.4	0.2	high	NA	NA	0	30.411	NA	NA	3.44	medium	NA	NA	Basal
GSM65348	Loi2008	1.49136	1	69	Positive	1	17	Positive	0.26	0.09	low	NA	NA	0	31.2	NA	NA	3.34	low	High	NA	LumB
GSM65349	Loi2008	-9.83453	0	58	Positive	1	15	Negative	0.18	0.03	low	NA	NA	0	32.9096	NA	NA	2.3	low	NA	NA	LumA
GSM65350	Loi2008	4.0716	1	62	Positive	3	25	Negative	0.45	0.24	high	NA	NA	0	44.811	NA	NA	4.5	medium	Low	NA	Her2
GSM65351	Loi2008	-1.75105	0	80	Positive	1	18	Negative	0.18	0.03	low	NA	NA	0	46.5534	NA	NA	2.36	low	NA	NA	LumB
GSM65352	Loi2008	3.26591	1	63	Positive	3	14	Positive	0.52	0.3	high	NA	NA	0	50.0712	NA	NA	5.28	medium	NA	NA	LumB
GSM65353	Loi2008	1.65245	1	76	Positive	1	33	Positive	0.4	0.2	high	NA	NA	0	53.9178	NA	NA	3.66	medium	Low	NA	LumB
GSM65354	Loi2008	4.0273	1	61	Positive	3	24	Negative	0.45	0.24	high	NA	NA	0	59.4411	NA	NA	4.48	medium	High	NA	LumB
GSM65355	Loi2008	-7.89621	0	62	Positive	1	17	Negative	0.18	0.03	low	NA	NA	0	61.9726	NA	NA	2.34	low	High	NA	Normal
GSM65356	Loi2008	3.25937	1	65	Positive	3	35	Negative	0.54	0.32	high	NA	NA	0	63.8137	NA	NA	4.7	medium	High	NA	Normal
GSM65357	Loi2008	-1.98559	0	63	Positive	3	14	Negative	0.32	0.13	high	NA	NA	0	65.7863	NA	NA	4.28	medium	NA	NA	LumA
GSM65358	Loi2008	-4.65712	0	70	Positive	1	20	Negative	0.18	0.03	low	NA	NA	0	66.9699	NA	NA	2.4	low	NA	NA	LumA
GSM65359	Loi2008	2.94345	1	78	Positive	3	32	Negative	0.54	0.32	high	NA	NA	0	68.8438	NA	NA	4.64	medium	NA	NA	LumB
GSM65360	Loi2008	-2.57229	0	71	Positive	1	20	Negative	0.18	0.03	low	NA	NA	0	84.0658	NA	NA	2.4	low	NA	NA	LumA
GSM65361	Loi2008	-5.87925	0	68	Positive	1	16	Negative	0.18	0.03	low	NA	NA	0	88.274	NA	NA	2.32	low	NA	NA	LumA
GSM65362	Loi2008	-6.65812	0	45	Positive	1	2	Negative	0.15	0.01	low	NA	NA	0	90.937	NA	NA	2.04	low	NA	NA	Normal
GSM65363	Loi2008	-9.80652	0	57	Positive	1	35	Negative	0.33	0.14	high	NA	NA	0	103.101	NA	NA	2.7	low	NA	NA	LumA
GSM65364	Loi2008	3.19153	1	67	Positive	3	17	Positive	0.52	0.3	high	NA	NA	0	105.699	NA	NA	5.34	medium	NA	NA	LumA
GSM65365	Loi2008	-6.52936	0	74	Positive	1	18	Positive	0.26	0.09	low	NA	NA	0	106.586	NA	NA	3.36	low	NA	NA	LumA
GSM65366	Loi2008	-1.92502	0	60	Positive	3	40	Negative	0.54	0.32	high	NA	NA	0	112.964	NA	NA	4.8	medium	NA	NA	LumB
GSM65367	Loi2008	2.11404	1	60	Positive	3	11	Negative	0.32	0.13	high	NA	NA	0	118.553	NA	NA	4.22	medium	NA	NA	Basal
GSM65368	Loi2008	-4.96223	0	63	Positive	1	23	Positive	0.4	0.2	high	NA	NA	0	123.452	NA	NA	3.46	medium	NA	NA	LumA
GSM65369	Loi2008	0.806217	1	69	Positive	3	33	Negative	0.54	0.32	high	NA	NA	1	5.98356	NA	NA	4.66	medium	NA	NA	LumB
GSM65370	Loi2008	4.32671	1	66	Positive	3	23	Positive	0.68	0.45	high	NA	NA	1	10.8164	NA	NA	5.46	high	NA	NA	Her2
GSM65371	Loi2008	5.25518	1	66	Positive	3	30	Negative	0.45	0.24	high	NA	NA	1	18.5425	NA	NA	4.6	medium	High	NA	LumB
GSM65372	Loi2008	4.27624	1	49	Positive	3	19	Negative	0.32	0.13	high	NA	NA	1	30.8384	NA	NA	4.38	medium	NA	NA	LumB
GSM65373	Loi2008	-2.83459	0	61	Positive	1	45	Positive	0.4	0.2	high	NA	NA	1	47.2767	NA	NA	3.9	medium	Low	NA	LumA
GSM65374	Loi2008	4.76215	1	45	Positive	3	21	Negative	0.45	0.24	high	NA	NA	1	54.3452	NA	NA	4.42	medium	High	NA	LumB
GSM65375	Loi2008	3.7863	1	78	Positive	1	20	NA	0.18	0.03	low	NA	NA	1	58.6521	NA	NA	2.4	low	High	NA	LumB
GSM65376	Loi2008	3.11371	1	40	Positive	1	20	Negative	0.18	0.03	low	NA	NA	1	60	NA	NA	2.4	low	NA	NA	Normal
GSM65377	Loi2008	2.49173	1	69	Positive	1	50	Positive	0.4	0.2	high	NA	NA	1	68.0548	NA	NA	4	medium	NA	NA	LumB
GSM65378	Loi2008	1.13287	1	64	Positive	3	55	Positive	0.8	0.58	high	NA	NA	1	85.4795	NA	NA	6.1	high	High	NA	Normal
GSM65379	Loi2008	-7.29795	0	48	Positive	1	14	Negative	0.18	0.03	low	NA	NA	1	97.2493	NA	NA	2.28	low	Low	NA	LumA
GSM65752	Loi2008	6.21912	1	40	Negative	3	12	Negative	0.3	0.17	high	NA	NA	0	74.9589	NA	NA	4.24	medium	High	Negative	Basal
GSM65753	Loi2008	-3.63665	0	46	Positive	1	13	Negative	0.18	0.03	low	NA	NA	0	87.9452	NA	NA	2.26	low	Low	Positive	LumA
GSM65754	Loi2008	-5.71043	0	37	Positive	1	60	Negative	0.35	0.16	high	NA	NA	1	14.0055	NA	NA	3.2	low	Low	Positive	Normal
GSM65755	Loi2008	3.41793	1	41	Positive	3	33	Negative	0.54	0.32	high	NA	NA	1	5.98356	NA	NA	4.66	medium	Low	Positive	Her2
GSM65756	Loi2008	4.43926	1	38	Positive	3	32	Negative	0.54	0.32	high	NA	NA	1	36.9863	NA	NA	4.64	medium	NA	Positive	Her2
GSM65757	Loi2008	3.87388	1	34	Positive	2	16	Negative	0.35	0.12	high	NA	NA	0	129.929	NA	NA	3.32	low	Low	Positive	Her2
GSM65758	Loi2008	-9.34126	0	46	Positive	2	21	Negative	0.37	0.17	high	NA	NA	1	59.9671	NA	NA	3.42	medium	NA	Positive	LumA
GSM65760	Loi2008	3.71262	1	57	Positive	3	22	Negative	0.45	0.24	high	NA	NA	1	22.9808	NA	NA	4.44	medium	High	Positive	Her2
GSM65761	Loi2008	1.97192	1	63	Positive	2	28	Negative	0.37	0.17	high	NA	NA	1	24	NA	NA	3.56	medium	NA	Positive	LumB
GSM65762	Loi2008	-10.551	0	54	Positive	2	17	Negative	0.25	0.08	low	NA	NA	1	28.9973	NA	NA	3.34	low	Low	Positive	Her2
GSM65763	Loi2008	-10.2458	0	61	Positive	2	12	Negative	0.25	0.08	low	NA	NA	0	92.9425	NA	NA	3.24	low	NA	Positive	LumA
GSM65764	Loi2008	-9.75141	0	40	Positive	2	21	Negative	0.37	0.17	high	NA	NA	0	65.9507	NA	NA	3.42	medium	Low	Positive	Her2
GSM65765	Loi2008	-2.31703	0	57	Positive	2	15	Negative	0.25	0.08	low	NA	NA	0	82.9479	NA	NA	3.3	low	Low	Positive	LumA
GSM65766	Loi2008	-10.2301	0	57	Negative	1	13	Negative	0.2	0.06	low	NA	NA	0	119.934	NA	NA	2.26	low	NA	Positive	Normal
GSM65767	Loi2008	-8.64895	0	49	Positive	1	8	Negative	0.15	0.01	low	NA	NA	0	73.9726	NA	NA	2.16	low	Low	Positive	LumA
GSM65768	Loi2008	3.21393	1	62	Negative	2	23	Negative	0.41	0.29	high	NA	NA	0	117.929	NA	NA	3.46	medium	NA	Negative	Her2
GSM65769	Loi2008	2.40649	1	42	Positive	3	23	Negative	0.45	0.24	high	NA	NA	1	102.937	NA	NA	4.46	medium	NA	Positive	Basal
GSM65770	Loi2008	-12.0235	0	41	Positive	1	18	Negative	0.18	0.03	low	NA	NA	1	81.9616	NA	NA	2.36	low	NA	Positive	Normal
GSM65771	Loi2008	-7.71374	0	63	Positive	1	10	Negative	0.15	0.01	low	NA	NA	0	103.956	NA	NA	2.2	low	NA	Positive	LumA
GSM65772	Loi2008	-4.18782	0	60	Negative	2	14	Negative	0.27	0.14	high	NA	NA	0	114.937	NA	NA	3.28	low	NA	Negative	Her2
GSM65773	Loi2008	-4.69319	0	65	Positive	1	14	Negative	0.18	0.03	low	NA	NA	0	70.9479	NA	NA	2.28	low	NA	Positive	Normal
GSM65774	Loi2008	3.53632	1	44	Positive	2	16	Negative	0.25	0.08	low	NA	NA	0	61.9726	NA	NA	3.32	low	High	Positive	LumB
GSM65775	Loi2008	-5.52799	0	54	Positive	2	23	Negative	0.37	0.17	high	NA	NA	0	120.921	NA	NA	3.46	medium	High	Positive	LumB
GSM65776	Loi2008	1.20155	1	59	Positive	1	22	Negative	0.26	0.09	low	NA	NA	1	52.9644	NA	NA	2.44	low	NA	Positive	Normal
GSM65779	Loi2008	-9.34298	0	42	Positive	1	20	Negative	0.18	0.03	low	NA	NA	0	91.9562	NA	NA	2.4	low	Low	NA	Normal
GSM65780	Loi2008	-7.46069	0	57	Positive	1	12	Negative	0.18	0.03	low	NA	NA	1	108.953	NA	NA	2.24	low	Low	Negative	LumA
GSM65781	Loi2008	-9.53464	0	52	Positive	1	13	Negative	0.18	0.03	low	NA	NA	0	113.951	NA	NA	2.26	low	Low	Positive	LumA
GSM65782	Loi2008	-5.56753	0	56	Positive	1	22	Negative	0.26	0.09	low	NA	NA	1	76.9644	NA	NA	2.44	low	NA	Positive	LumA
GSM65783	Loi2008	-7.55972	0	49	Positive	1	11	Negative	0.18	0.03	low	NA	NA	0	109.94	NA	NA	2.22	low	NA	Positive	LumA
GSM65784	Loi2008	2.69455	1	64	Positive	2	16	Negative	0.25	0.08	low	NA	NA	1	25.9726	NA	NA	3.32	low	NA	Positive	LumA
GSM65785	Loi2008	-10.0231	0	50	Positive	2	18	Negative	0.25	0.08	low	NA	NA	0	71.9671	NA	NA	3.36	low	NA	Positive	LumA
GSM65786	Loi2008	-2.78281	0	56	Positive	1	10	Negative	0.15	0.01	low	NA	NA	0	49.9726	NA	NA	2.2	low	Low	Positive	LumA
GSM65787	Loi2008	-11.5271	0	57	Positive	2	25	Negative	0.37	0.17	high	NA	NA	0	34.9808	NA	NA	3.5	medium	Low	Positive	LumA
GSM65788	Loi2008	-8.64049	0	55	Positive	1	23	Negative	0.26	0.09	low	NA	NA	0	71.9671	NA	NA	2.46	low	NA	Positive	Normal
GSM65789	Loi2008	-5.98086	0	65	Positive	1	10	Negative	0.15	0.01	low	NA	NA	0	80.9425	NA	NA	2.2	low	NA	Positive	LumA
GSM65790	Loi2008	-7.11454	0	58	Positive	2	21	Negative	0.37	0.17	high	NA	NA	0	53.9836	NA	NA	3.42	medium	NA	Positive	LumB
GSM65791	Loi2008	-9.26608	0	58	Positive	1	22	Negative	0.26	0.09	low	NA	NA	0	105.929	NA	NA	2.44	low	Low	Positive	LumA
GSM65792	Loi2008	5.74717	1	32	Positive	2	15	Negative	0.35	0.12	high	NA	NA	0	106.948	NA	NA	3.3	low	NA	Positive	Basal
GSM65793	Loi2008	-5.65776	0	45	Positive	2	17	Negative	0.25	0.08	low	NA	NA	0	43.989	NA	NA	3.34	low	NA	Positive	Normal
GSM65794	Loi2008	-2.89756	0	56	Positive	2	11	Negative	0.25	0.08	low	NA	NA	0	103.956	NA	NA	3.22	low	Low	Positive	Her2
GSM65795	Loi2008	3.05387	1	50	Positive	3	19	Negative	0.32	0.13	high	NA	NA	0	104.942	NA	NA	4.38	medium	High	Positive	Basal
GSM65796	Loi2008	-9.25779	0	45	Positive	1	9	Negative	0.15	0.01	low	NA	NA	1	12	NA	NA	2.18	low	NA	Positive	LumA
GSM65797	Loi2008	-10.1158	0	55	Positive	2	11	Negative	0.25	0.08	low	NA	NA	0	27.9781	NA	NA	3.22	low	NA	Positive	Normal
GSM65798	Loi2008	-7.36246	0	48	Positive	1	10	Negative	0.15	0.01	low	NA	NA	0	112.932	NA	NA	2.2	low	Low	Positive	LumA
GSM65799	Loi2008	-10.2668	0	62	Positive	1	18	Negative	0.18	0.03	low	NA	NA	0	87.9452	NA	NA	2.36	low	Low	Positive	LumA
GSM65800	Loi2008	-7.8521	0	56	Positive	2	20	Negative	0.25	0.08	low	NA	NA	0	74.9589	NA	NA	3.4	medium	Low	Positive	LumA
GSM65801	Loi2008	-6.66729	0	51	Positive	2	20	Negative	0.25	0.08	low	NA	NA	0	107.934	NA	NA	3.4	medium	NA	Positive	LumA
GSM65802	Loi2008	5.66991	1	37	Negative	3	23	Negative	0.43	0.31	high	NA	NA	0	80.9425	NA	NA	4.46	medium	High	Positive	Basal
GSM65803	Loi2008	-8.78486	0	54	Negative	3	15	Negative	0.3	0.17	high	NA	NA	1	30.9699	NA	NA	4.3	medium	NA	Positive	Normal
GSM65804	Loi2008	3.77587	1	38	Negative	2	21	Negative	0.41	0.29	high	NA	NA	1	26.9918	NA	NA	3.42	medium	NA	Positive	Basal
GSM65805	Loi2008	2.74706	1	44	Positive	1	12	Negative	0.18	0.03	low	NA	NA	0	100.932	NA	NA	2.24	low	NA	Positive	Basal
GSM65806	Loi2008	4.97151	1	38	Negative	3	30	Negative	0.43	0.31	high	NA	NA	1	2.00548	NA	NA	4.6	medium	High	Negative	Basal
GSM65807	Loi2008	-9.80753	0	51	Positive	1	13	Negative	0.18	0.03	low	NA	NA	0	110.926	NA	NA	2.26	low	NA	Positive	Normal
GSM65808	Loi2008	-8.69827	0	46	Positive	2	22	Negative	0.37	0.17	high	NA	NA	0	98.9589	NA	NA	3.44	medium	NA	Positive	Normal
GSM65810	Loi2008	-6.12092	0	59	NA	1	26	Negative	0.28	0.11	low	NA	NA	0	105.929	NA	NA	2.52	low	Low	NA	LumA
GSM65811	Loi2008	-2.88646	0	46	Negative	2	12	Negative	0.27	0.14	high	NA	NA	0	7.00274	NA	NA	3.24	low	High	Positive	Normal
GSM65812	Loi2008	-10.6366	0	53	Positive	2	26	Negative	0.37	0.17	high	NA	NA	0	142.915	NA	NA	3.52	medium	NA	Positive	LumA
GSM65813	Loi2008	4.39621	1	37	Positive	1	24	Negative	0.26	0.09	low	NA	NA	1	9.00822	NA	NA	2.48	low	Low	Positive	Her2
GSM65814	Loi2008	-9.81502	0	49	Positive	1	18	Negative	0.18	0.03	low	NA	NA	0	41.9836	NA	NA	2.36	low	NA	Positive	Normal
GSM65815	Loi2008	1.67847	1	56	Positive	1	22	Negative	0.26	0.09	low	NA	NA	1	70.9479	NA	NA	2.44	low	NA	Positive	LumA
GSM65816	Loi2008	5.41897	1	61	Negative	2	24	Negative	0.41	0.29	high	NA	NA	0	119.934	NA	NA	3.48	medium	High	Negative	Basal
GSM65817	Loi2008	-7.9912	0	36	Positive	2	12	Negative	0.25	0.08	low	NA	NA	0	121.94	NA	NA	3.24	low	NA	Positive	Normal
GSM65818	Loi2008	0.604632	1	63	Positive	2	24	Negative	0.37	0.17	high	NA	NA	1	50.9589	NA	NA	3.48	medium	NA	Positive	LumB
GSM65819	Loi2008	4.22668	1	60	Positive	3	23	Negative	0.45	0.24	high	NA	NA	0	136.932	NA	NA	4.46	medium	NA	Positive	Her2
GSM65820	Loi2008	1.72371	1	44	Positive	NA	0	Negative	0.18	0.03	low	NA	NA	0	174.411	NA	NA	NA	NA	NA	NA	LumA
GSM65821	Loi2008	1.89676	1	46	Positive	2	26	Negative	0.37	0.17	high	NA	NA	0	134.17	NA	NA	3.52	medium	NA	NA	LumA
GSM65822	Loi2008	3.38858	1	38	Negative	2	18	Negative	0.27	0.14	high	NA	NA	1	101.721	NA	NA	3.36	low	NA	NA	Basal
GSM65823	Loi2008	-5.7032	0	61	Positive	NA	3	Negative	0.18	0.03	low	NA	NA	0	170.236	NA	NA	NA	NA	NA	NA	LumA
GSM65824	Loi2008	-7.80053	0	43	Negative	2	20	Negative	0.27	0.14	high	NA	NA	1	144.592	NA	NA	3.4	medium	NA	NA	Normal
GSM65825	Loi2008	4.72318	1	65	NA	3	26	Negative	0.46	0.27	high	NA	NA	0	167.54	NA	NA	4.52	medium	High	NA	Her2
GSM65826	Loi2008	-2.19427	0	61	Positive	NA	14	Negative	0.25	0.08	low	NA	NA	1	69.863	NA	NA	NA	NA	Low	NA	LumA
GSM65827	Loi2008	1.08699	1	58	Positive	NA	9	Negative	0.18	0.03	low	NA	NA	0	165.337	NA	NA	NA	NA	Low	NA	LumA
GSM65828	Loi2008	4.21691	1	60	Positive	NA	31	Negative	0.49	0.27	high	NA	NA	1	21.3041	NA	NA	NA	NA	NA	NA	LumB
GSM65829	Loi2008	2.49688	1	45	Negative	NA	10	Negative	0.2	0.06	low	NA	NA	1	136.866	NA	NA	NA	NA	NA	NA	LumA
GSM65830	Loi2008	-6.20004	0	42	Positive	1	19	Negative	0.18	0.03	low	NA	NA	1	160.077	NA	NA	2.38	low	NA	NA	LumA
GSM65831	Loi2008	4.54692	1	55	Positive	3	30	Negative	0.45	0.24	high	NA	NA	0	165.337	NA	NA	4.6	medium	Low	NA	Her2
GSM65832	Loi2008	0.843068	1	45	Negative	2	25	Negative	0.41	0.29	high	NA	NA	0	154.981	NA	NA	3.5	medium	NA	NA	LumA
GSM65833	Loi2008	2.50497	1	42	Negative	3	20	Negative	0.3	0.17	high	NA	NA	1	161.293	NA	NA	4.4	medium	Low	NA	Her2
GSM65834	Loi2008	1.06541	1	64	Positive	2	15	Negative	0.25	0.08	low	NA	NA	1	150.542	NA	NA	3.3	low	NA	NA	LumB
GSM65835	Loi2008	2.24325	1	53	Negative	2	10	Negative	0.19	0.05	low	NA	NA	1	18.4767	NA	NA	3.2	low	NA	NA	Her2
GSM65836	Loi2008	-3.97533	0	47	Negative	2	10	Negative	0.19	0.05	low	NA	NA	0	151.397	NA	NA	3.2	low	NA	NA	Normal
GSM65837	Loi2008	4.25699	1	64	Positive	2	21	Negative	0.37	0.17	high	NA	NA	1	61.6438	NA	NA	3.42	medium	Low	NA	LumB
GSM65838	Loi2008	4.65151	1	54	NA	NA	10	Negative	0.26	0.1	low	NA	NA	0	159.748	NA	NA	NA	NA	NA	NA	Her2
GSM65839	Loi2008	3.75651	1	73	Negative	3	45	Negative	0.47	0.35	high	NA	NA	1	8.28493	NA	NA	4.9	medium	NA	NA	Her2
GSM65840	Loi2008	-7.5454	0	48	Positive	NA	20	Negative	0.25	0.08	low	NA	NA	1	151.693	NA	NA	NA	NA	NA	NA	Normal
GSM65841	Loi2008	3.22062	1	64	Negative	2	16	Negative	0.27	0.14	high	NA	NA	1	126.707	NA	NA	3.32	low	NA	NA	Basal
GSM65842	Loi2008	4.57719	1	47	Negative	3	22	Negative	0.43	0.31	high	NA	NA	0	153.962	NA	NA	4.44	medium	High	NA	Basal
GSM65843	Loi2008	4.22518	1	39	Negative	3	50	Negative	0.47	0.35	high	NA	NA	1	84.2301	NA	NA	5	medium	NA	NA	Basal
GSM65844	Loi2008	2.10192	1	65	Positive	3	45	Negative	0.54	0.32	high	NA	NA	1	7.26575	NA	NA	4.9	medium	NA	NA	LumB
GSM65845	Loi2008	5.41916	1	32	Negative	3	30	Negative	0.43	0.31	high	NA	NA	0	151.167	NA	NA	4.6	medium	NA	NA	Basal
GSM65846	Loi2008	4.25207	1	57	Negative	3	25	Negative	0.43	0.31	high	NA	NA	1	34.126	NA	NA	4.5	medium	Low	NA	Her2
GSM65847	Loi2008	-3.58237	0	64	Positive	NA	18	Negative	0.25	0.08	low	NA	NA	1	35.0137	NA	NA	NA	NA	Low	NA	LumA
GSM65848	Loi2008	-7.73686	0	60	Positive	2	30	Negative	0.37	0.17	high	NA	NA	0	153.468	NA	NA	3.6	medium	Low	NA	LumA
GSM65849	Loi2008	-6.73029	0	71	Positive	NA	20	Negative	0.25	0.08	low	NA	NA	1	34.7178	NA	NA	NA	NA	Low	NA	Normal
GSM65850	Loi2008	3.42929	1	42	Negative	3	7	Negative	0.22	0.08	high	NA	NA	0	125.425	NA	NA	4.14	medium	NA	NA	Basal
GSM65851	Loi2008	2.63899	1	57	Positive	NA	30	Negative	0.4	0.2	high	NA	NA	0	149.589	NA	NA	NA	NA	NA	NA	LumB
GSM65852	Loi2008	6.20918	1	53	NA	NA	25	Negative	0.42	0.23	high	NA	NA	1	41.6548	NA	NA	NA	NA	High	NA	Basal
GSM65853	Loi2008	-7.90018	0	64	Positive	2	13	Negative	0.25	0.08	low	NA	NA	0	128.614	NA	NA	3.26	low	Low	NA	LumA
GSM65854	Loi2008	-2.74381	0	66	Positive	NA	20	Negative	0.25	0.08	low	NA	NA	0	147.189	NA	NA	NA	NA	High	NA	LumA
GSM65855	Loi2008	1.86793	1	47	Negative	2	38	Negative	0.45	0.33	high	NA	NA	1	37.3479	NA	NA	3.76	medium	Low	NA	Her2
GSM65856	Loi2008	1.88296	1	63	Positive	NA	24	Negative	0.4	0.2	high	NA	NA	0	117.797	NA	NA	NA	NA	High	NA	LumB
GSM65857	Loi2008	3.04352	1	54	Positive	2	18	Negative	0.25	0.08	low	NA	NA	1	32.7452	NA	NA	3.36	low	High	NA	LumB
GSM65858	Loi2008	-9.10525	0	42	NA	1	16	Negative	0.19	0.04	low	NA	NA	0	144.493	NA	NA	2.32	low	NA	NA	LumA
GSM65859	Loi2008	-4.24527	0	53	Positive	2	26	Negative	0.37	0.17	high	NA	NA	0	147.879	NA	NA	3.52	medium	High	NA	LumA
GSM65860	Loi2008	-3.27432	0	59	Positive	1	15	Negative	0.18	0.03	low	NA	NA	0	147.058	NA	NA	2.3	low	Low	NA	LumA
GSM65861	Loi2008	-2.4879	0	71	Negative	3	19	Negative	0.3	0.17	high	NA	NA	1	31.726	NA	NA	4.38	medium	NA	NA	Basal
GSM65862	Loi2008	-8.87328	0	54	Positive	1	18	Negative	0.18	0.03	low	NA	NA	0	142.323	NA	NA	2.36	low	NA	NA	LumA
GSM65863	Loi2008	3.75538	1	45	Negative	3	40	Negative	0.47	0.35	high	NA	NA	0	111.123	NA	NA	4.8	medium	NA	NA	Basal
GSM65864	Loi2008	-4.1293	0	64	Positive	NA	10	Negative	0.18	0.03	low	NA	NA	1	120.526	NA	NA	NA	NA	NA	NA	LumA
GSM65865	Loi2008	-10.2396	0	43	Negative	3	30	Negative	0.43	0.31	high	NA	NA	0	144.723	NA	NA	4.6	medium	High	NA	Normal
GSM65866	Loi2008	4.93353	1	68	Negative	3	13	Negative	0.3	0.17	high	NA	NA	0	134.071	NA	NA	4.26	medium	Low	NA	Her2
GSM65867	Loi2008	-3.30774	0	63	Positive	2	20	Negative	0.25	0.08	low	NA	NA	0	138.674	NA	NA	3.4	medium	NA	NA	LumA
GSM65868	Loi2008	4.30193	1	69	Positive	2	20	Negative	0.25	0.08	low	NA	NA	1	49.0192	NA	NA	3.4	medium	NA	NA	LumB
GSM65869	Loi2008	3.73902	1	62	Positive	3	30	Negative	0.45	0.24	high	NA	NA	1	31.5945	NA	NA	4.6	medium	Low	NA	LumB
GSM65870	Loi2008	3.69443	1	43	Negative	3	22	Negative	0.43	0.31	high	NA	NA	1	68.4822	NA	NA	4.44	medium	NA	NA	Her2
GSM65871	Loi2008	-6.13732	0	48	Positive	1	10	Negative	0.15	0.01	low	NA	NA	0	104.844	NA	NA	2.2	low	Low	NA	Normal
GSM65872	Loi2008	-2.81953	0	43	Negative	3	20	Negative	0.3	0.17	high	NA	NA	1	23.9671	NA	NA	4.4	medium	NA	NA	Her2
GSM65873	Loi2008	0.850395	1	50	Positive	1	8	Negative	0.15	0.01	low	NA	NA	0	52.3068	NA	NA	2.16	low	High	NA	LumA
GSM65874	Loi2008	-7.08202	0	43	Positive	1	8	Negative	0.15	0.01	low	NA	NA	0	63.1233	NA	NA	2.16	low	High	NA	Normal
GSM65875	Loi2008	-3.74082	0	70	Positive	2	20	Negative	0.25	0.08	low	NA	NA	0	107.244	NA	NA	3.4	medium	NA	NA	LumA
GSM65876	Loi2008	-4.71729	0	52	NA	1	20	Negative	0.19	0.04	low	NA	NA	0	62.8932	NA	NA	2.4	low	Low	NA	Basal
GSM65877	Loi2008	0.987729	1	49	Positive	NA	13	Negative	0.25	0.08	low	NA	NA	0	87.0575	NA	NA	NA	NA	NA	NA	LumA
GSM65878	Loi2008	1.21659	1	38	Negative	3	20	Negative	0.3	0.17	high	NA	NA	1	8.81096	NA	NA	4.4	medium	High	NA	Basal
GSM65879	Loi2008	-3.22669	0	47	Negative	NA	9	Negative	0.2	0.06	low	NA	NA	0	42.411	NA	NA	NA	NA	High	NA	Basal
GSM65880	Loi2008	-1.87905	0	39	Negative	2	10	Negative	0.19	0.05	low	NA	NA	1	75.5178	NA	NA	3.2	low	High	NA	Normal
GSM107072	Pawitan2005	-2.19669	0	78	Positive	2	25	Positive	0.58	0.35	high	1	45.84	1	45.84	NA	NA	4.5	medium	NA	Positive	LumA
GSM107073	Pawitan2005	3.93335	1	40	Positive	3	10	Positive	0.52	0.3	high	0	97.8	0	97.8	NA	NA	5.2	medium	NA	Positive	LumB
GSM107074	Pawitan2005	-2.10258	0	78	Positive	1	27	Negative	0.26	0.09	low	0	26.64	0	26.64	NA	NA	2.54	low	NA	Positive	NA
GSM107075	Pawitan2005	-2.94929	0	63	Positive	2	14	Positive	0.37	0.17	high	0	98.76	0	98.76	NA	NA	4.28	medium	NA	Positive	Normal
GSM107076	Pawitan2005	-1.85446	0	86	Positive	NA	35	Negative	0.49	0.27	high	0	66.6	0	66.6	NA	NA	NA	NA	NA	Positive	LumA
GSM107077	Pawitan2005	5.13127	1	75	Positive	3	35	Positive	0.68	0.45	high	0	99.6	0	99.6	NA	NA	5.7	high	High	Positive	LumB
GSM107078	Pawitan2005	-3.48233	0	75	Positive	2	18	Negative	0.25	0.08	low	0	53.04	0	53.04	NA	NA	3.36	low	NA	Negative	LumA
GSM107079	Pawitan2005	-3.69965	0	51	Positive	1	20	Negative	0.18	0.03	low	0	96.84	0	96.84	NA	NA	2.4	low	NA	Positive	LumA
GSM107080	Pawitan2005	4.53823	1	42	Negative	3	15	Negative	0.3	0.17	high	0	76.56	0	76.56	NA	NA	4.3	medium	High	Negative	Basal
GSM107081	Pawitan2005	-2.29147	0	64	Positive	3	40	Negative	0.54	0.32	high	0	97.56	0	97.56	NA	NA	4.8	medium	NA	Positive	Normal
GSM107082	Pawitan2005	2.89769	1	74	Negative	NA	15	Positive	0.43	0.31	high	1	48.96	1	48.96	NA	NA	NA	NA	NA	Negative	Basal
GSM107083	Pawitan2005	-4.30779	0	53	Positive	2	21	Positive	0.58	0.35	high	0	97.32	0	97.32	NA	NA	4.42	medium	NA	Positive	LumA
GSM107084	Pawitan2005	3.60874	1	39	Positive	3	25	Positive	0.68	0.45	high	1	41.64	1	41.64	NA	NA	5.5	high	NA	Negative	LumB
GSM107085	Pawitan2005	2.51596	1	69	Positive	3	19	Negative	0.32	0.13	high	0	81.84	1	6.72	NA	NA	4.38	medium	NA	Positive	LumB
GSM107086	Pawitan2005	-2.30015	0	52	Positive	2	35	Positive	0.58	0.35	high	1	66.36	1	66.36	NA	NA	4.7	medium	Low	Positive	LumA
GSM107087	Pawitan2005	2.00172	1	52	Positive	2	20	Positive	0.37	0.17	high	0	92.52	0	92.52	NA	NA	4.4	medium	Low	Positive	LumB
GSM107088	Pawitan2005	1.96397	1	74	Positive	2	24	Negative	0.37	0.17	high	1	53.28	1	53.28	NA	NA	3.48	medium	High	Positive	LumB
GSM107089	Pawitan2005	-2.072	0	32	Positive	3	15	Negative	0.44	0.19	high	1	16.68	1	16.68	NA	NA	4.3	medium	NA	Positive	Her2
GSM107090	Pawitan2005	3.2875	1	68	Positive	3	15	Negative	0.32	0.13	high	0	70.44	0	70.44	NA	NA	4.3	medium	High	Negative	Basal
GSM107091	Pawitan2005	-2.6798	0	49	Positive	2	16	Negative	0.25	0.08	low	0	94.32	0	94.32	NA	NA	3.32	low	NA	Positive	LumA
GSM107092	Pawitan2005	-2.3415	0	67	Positive	2	25	Positive	0.58	0.35	high	1	35.04	1	35.04	NA	NA	4.5	medium	NA	Positive	LumA
GSM107093	Pawitan2005	5.39093	1	47	Positive	3	20	Negative	0.32	0.13	high	1	13.08	1	13.08	NA	NA	4.4	medium	NA	Positive	LumB
GSM107094	Pawitan2005	4.09033	1	56	Positive	3	20	Negative	0.32	0.13	high	1	52.32	1	52.32	NA	NA	4.4	medium	NA	Negative	Her2
GSM107095	Pawitan2005	-2.44573	0	74	Positive	2	20	Positive	0.37	0.17	high	0	91.32	0	91.32	NA	NA	4.4	medium	Low	Positive	LumA
GSM107096	Pawitan2005	-4.63919	0	47	Positive	1	20	Negative	0.18	0.03	low	0	90.6	0	90.6	NA	NA	2.4	low	High	Positive	LumA
GSM107097	Pawitan2005	1.85704	1	35	Positive	2	15	Negative	0.25	0.08	low	1	14.28	1	14.28	NA	NA	3.3	low	NA	Positive	LumB
GSM107098	Pawitan2005	-5.97003	0	57	Positive	1	25	Negative	0.26	0.09	low	0	96.36	0	96.36	NA	NA	2.5	low	Low	Positive	LumA
GSM107099	Pawitan2005	3.75472	1	72	Positive	2	20	Positive	0.37	0.17	high	1	61.92	1	61.92	NA	NA	4.4	medium	Low	Positive	LumB
GSM107100	Pawitan2005	-3.4312	0	33	Negative	3	22	Negative	0.43	0.31	high	0	91.8	0	91.8	NA	NA	4.44	medium	High	Positive	Normal
GSM107101	Pawitan2005	1.86869	1	57	Negative	2	12	Negative	0.27	0.14	high	0	88.56	0	88.56	NA	NA	3.24	low	NA	Negative	Basal
GSM107102	Pawitan2005	2.95438	1	56	Negative	3	20	Negative	0.3	0.17	high	0	87.48	0	87.48	NA	NA	4.4	medium	High	Negative	Her2
GSM107103	Pawitan2005	-4.24182	0	64	Positive	2	20	Positive	0.37	0.17	high	0	96.36	0	96.36	NA	NA	4.4	medium	NA	Negative	LumA
GSM107104	Pawitan2005	-4.10834	0	45	Positive	1	30	Positive	0.4	0.2	high	0	96.36	0	96.36	NA	NA	3.6	medium	NA	Positive	LumA
GSM107105	Pawitan2005	-2.7867	0	57	Positive	1	12	Negative	0.18	0.03	low	1	79.8	1	79.8	NA	NA	2.24	low	NA	Negative	LumA
GSM107106	Pawitan2005	-3.4146	0	47	Positive	1	12	Negative	0.18	0.03	low	0	92.76	0	92.76	NA	NA	2.24	low	NA	Positive	LumA
GSM107107	Pawitan2005	5.75073	1	65	Positive	1	15	Negative	0.18	0.03	low	0	98.4	0	98.4	NA	NA	2.3	low	High	Positive	LumB
GSM107108	Pawitan2005	-2.98642	0	38	Positive	3	40	Positive	0.68	0.45	high	0	91.08	0	91.08	NA	NA	5.8	high	NA	Positive	LumA
GSM107109	Pawitan2005	4.9733	1	31	Negative	3	12	Positive	0.45	0.33	high	0	93.72	0	93.72	NA	NA	5.24	medium	High	Negative	Her2
GSM107110	Pawitan2005	2.71736	1	87	Positive	NA	9	Negative	0.18	0.03	low	0	101.76	0	101.76	NA	NA	NA	NA	High	Positive	LumB
GSM107111	Pawitan2005	-5.31738	0	46	Positive	1	24	Positive	0.4	0.2	high	0	95.4	0	95.4	NA	NA	3.48	medium	Low	Positive	LumA
GSM107112	Pawitan2005	-1.06664	0	77	Positive	2	45	Positive	0.58	0.35	high	0	26.88	0	26.88	NA	NA	4.9	medium	NA	Positive	LumA
GSM107113	Pawitan2005	5.62489	1	53	Positive	3	20	Positive	0.52	0.3	high	0	87.36	0	87.36	NA	NA	5.4	medium	High	Negative	LumB
GSM107114	Pawitan2005	-1.28384	0	46	Positive	2	18	Negative	0.25	0.08	low	0	95.52	0	95.52	NA	NA	3.36	low	High	Positive	Normal
GSM107115	Pawitan2005	3.38387	1	46	Negative	3	18	Negative	0.3	0.17	high	0	82.32	0	82.32	NA	NA	4.36	medium	High	Negative	Basal
GSM107117	Pawitan2005	-3.79683	0	78	Positive	2	7	Negative	0.18	0.03	low	0	84.36	0	84.36	NA	NA	3.14	low	High	Positive	LumA
GSM107118	Pawitan2005	-5.70214	0	68	Positive	2	80	Positive	0.69	0.46	high	0	101.52	0	101.52	NA	NA	5.6	high	NA	Positive	Normal
GSM107119	Pawitan2005	2.39351	1	49	Positive	2	25	Positive	0.58	0.35	high	0	94.08	0	94.08	NA	NA	4.5	medium	NA	Positive	LumA
GSM107120	Pawitan2005	1.58561	1	81	Positive	2	25	NA	NA	NA	NA	0	73.56	0	73.56	NA	NA	3.5	medium	NA	Negative	LumA
GSM107121	Pawitan2005	2.21278	1	56	Positive	3	13	Negative	0.32	0.13	high	0	86.52	0	86.52	NA	NA	4.26	medium	NA	Positive	Her2
GSM107122	Pawitan2005	-5.28331	0	70	Positive	2	18	Negative	0.25	0.08	low	0	97.56	0	97.56	NA	NA	3.36	low	NA	Positive	Normal
GSM107123	Pawitan2005	4.50898	1	70	Negative	NA	NA	Positive	NA	NA	NA	0	91.8	0	91.8	NA	NA	NA	NA	NA	Positive	LumB
GSM107124	Pawitan2005	-5.34804	0	53	Positive	2	70	Positive	0.69	0.46	high	0	84.84	0	84.84	NA	NA	5.4	medium	High	Positive	Normal
GSM107125	Pawitan2005	2.19177	1	65	Positive	2	50	Negative	0.45	0.24	high	1	47.88	1	47.88	NA	NA	4	medium	Low	Negative	Her2
GSM107126	Pawitan2005	-4.06027	0	43	Positive	1	15	Positive	0.26	0.09	low	0	90.6	0	90.6	NA	NA	3.3	low	High	Positive	Normal
GSM107127	Pawitan2005	-3.17741	0	79	Positive	1	25	Negative	0.26	0.09	low	0	93	0	93	NA	NA	2.5	low	Low	Positive	LumA
GSM107128	Pawitan2005	-5.63565	0	56	Positive	2	11	Positive	0.37	0.17	high	0	96.96	0	96.96	NA	NA	4.22	medium	NA	Negative	LumA
GSM107129	Pawitan2005	3.44733	1	36	Positive	3	19	Negative	0.32	0.13	high	1	18.6	1	18.6	NA	NA	4.38	medium	High	Positive	Basal
GSM107130	Pawitan2005	-3.73759	0	80	Positive	NA	17	Negative	0.25	0.08	low	0	100.8	0	100.8	NA	NA	NA	NA	NA	Positive	LumA
GSM107131	Pawitan2005	3.4756	1	66	Negative	3	20	Negative	0.3	0.17	high	0	90.48	0	90.48	NA	NA	4.4	medium	High	Negative	Basal
GSM107132	Pawitan2005	-4.7094	0	56	Positive	1	10	Positive	0.26	0.09	low	0	87.36	0	87.36	NA	NA	3.2	low	High	Positive	LumA
GSM107133	Pawitan2005	-2.64892	0	71	Positive	2	10	Negative	0.18	0.03	low	0	92.76	0	92.76	NA	NA	3.2	low	Low	Positive	LumA
GSM107134	Pawitan2005	3.75397	1	58	Positive	3	25	Negative	0.45	0.24	high	1	22.2	1	22.2	NA	NA	4.5	medium	NA	Negative	Her2
GSM107135	Pawitan2005	-4.72666	0	63	Negative	3	10	Negative	0.22	0.08	high	0	75.72	0	75.72	NA	NA	4.2	medium	NA	Negative	Normal
GSM107136	Pawitan2005	-5.18442	0	57	Negative	2	15	Positive	0.42	0.3	high	0	99.6	0	99.6	NA	NA	4.3	medium	High	Negative	Normal
GSM107137	Pawitan2005	-4.87876	0	50	Positive	2	25	Negative	0.37	0.17	high	0	84.84	0	84.84	NA	NA	3.5	medium	High	Positive	Normal
GSM107138	Pawitan2005	2.98016	1	50	Positive	3	5	Positive	0.52	0.3	high	1	37.8	1	37.8	NA	NA	5.1	medium	NA	Positive	Normal
GSM107139	Pawitan2005	-6.11844	0	49	Positive	1	19	Negative	0.18	0.03	low	0	97.8	0	97.8	NA	NA	2.38	low	NA	Positive	Normal
GSM107140	Pawitan2005	-2.25114	0	54	Negative	NA	40	Negative	0.48	0.36	high	0	98.88	0	98.88	NA	NA	NA	NA	NA	Negative	NA
GSM107141	Pawitan2005	4.44069	1	37	Negative	3	30	Negative	0.43	0.31	high	0	72.24	0	72.24	NA	NA	4.6	medium	High	Negative	Basal
GSM107142	Pawitan2005	-1.59493	0	52	Positive	3	10	Negative	0.21	0.05	low	0	70.2	0	70.2	NA	NA	4.2	medium	High	Positive	LumA
GSM107143	Pawitan2005	-2.26357	0	68	Positive	2	30	Negative	0.37	0.17	high	0	71.52	1	60	NA	NA	3.6	medium	NA	Positive	LumA
GSM107144	Pawitan2005	2.01954	1	55	Positive	NA	15	NA	NA	NA	NA	0	69.72	0	69.72	NA	NA	NA	NA	High	Positive	Normal
GSM107145	Pawitan2005	1.71398	1	50	Positive	2	25	Negative	0.37	0.17	high	0	70.32	0	70.32	NA	NA	3.5	medium	NA	Positive	Normal
GSM107146	Pawitan2005	-2.18984	0	85	Positive	NA	30	NA	NA	NA	NA	0	69	0	69	NA	NA	NA	NA	NA	Positive	Her2
GSM107147	Pawitan2005	-6.30612	0	54	Positive	1	20	Negative	0.18	0.03	low	0	68.52	0	68.52	NA	NA	2.4	low	NA	Positive	Normal
GSM107148	Pawitan2005	-5.0352	0	54	Positive	2	15	Negative	0.25	0.08	low	0	67.56	0	67.56	NA	NA	3.3	low	Low	Positive	LumA
GSM107149	Pawitan2005	3.99981	1	51	Positive	2	40	Positive	0.58	0.35	high	0	68.16	0	68.16	NA	NA	4.8	medium	Low	Positive	LumB
GSM107150	Pawitan2005	-5.19774	0	51	Positive	2	20	Positive	0.37	0.17	high	0	95.88	0	95.88	NA	NA	4.4	medium	NA	Positive	LumA
GSM107151	Pawitan2005	1.63625	1	78	Positive	3	22	Positive	0.68	0.45	high	0	66.72	0	66.72	NA	NA	5.44	high	High	Positive	LumB
GSM107152	Pawitan2005	3.55776	1	37	Positive	3	40	Positive	0.68	0.45	high	1	19.32	1	19.32	NA	NA	5.8	high	High	Positive	LumB
GSM107153	Pawitan2005	-1.7507	0	52	Positive	1	18	Positive	0.26	0.09	low	0	68.28	0	68.28	NA	NA	3.36	low	NA	Positive	LumA
GSM107154	Pawitan2005	2.19386	1	65	Positive	NA	5	Negative	0.18	0.03	low	0	69.48	0	69.48	NA	NA	NA	NA	NA	Positive	NA
GSM107155	Pawitan2005	-3.62806	0	52	Positive	2	16	Negative	0.25	0.08	low	1	12.48	1	12.48	NA	NA	3.32	low	NA	Positive	Normal
GSM107156	Pawitan2005	-5.35475	0	50	Positive	2	18	Negative	0.25	0.08	low	0	99.96	0	99.96	NA	NA	3.36	low	NA	Negative	Normal
GSM107157	Pawitan2005	3.09928	1	63	Positive	3	25	Negative	0.45	0.24	high	0	72.36	0	72.36	NA	NA	4.5	medium	NA	Positive	LumB
GSM107158	Pawitan2005	3.8855	1	85	Positive	1	24	NA	NA	NA	NA	0	54.12	0	54.12	NA	NA	2.48	low	NA	Positive	LumB
GSM107159	Pawitan2005	-4.87492	0	58	Positive	2	20	Positive	0.37	0.17	high	0	70.32	0	70.32	NA	NA	4.4	medium	NA	Positive	Normal
GSM107160	Pawitan2005	2.79673	1	68	Positive	1	20	Negative	0.18	0.03	low	1	51.6	1	51.6	NA	NA	2.4	low	NA	Negative	LumB
GSM107161	Pawitan2005	-4.66408	0	53	Negative	3	17	Positive	0.45	0.33	high	0	95.04	0	95.04	NA	NA	5.34	medium	NA	Negative	LumA
GSM107162	Pawitan2005	-2.32966	0	74	Positive	2	20	Negative	0.25	0.08	low	0	78.24	0	78.24	NA	NA	3.4	medium	NA	Positive	LumB
GSM107163	Pawitan2005	4.81737	1	36	Positive	3	25	Negative	0.45	0.24	high	0	89.04	0	89.04	NA	NA	4.5	medium	High	Positive	Her2
GSM107164	Pawitan2005	-4.39758	0	52	Positive	NA	15	Positive	0.42	0.21	high	0	77.52	0	77.52	NA	NA	NA	NA	Low	Positive	LumA
GSM107165	Pawitan2005	-4.29729	0	46	Positive	2	20	Positive	0.37	0.17	high	0	101.16	0	101.16	NA	NA	4.4	medium	NA	Positive	Normal
GSM107166	Pawitan2005	3.45261	1	55	Negative	2	15	Positive	0.42	0.3	high	1	74.88	1	74.88	NA	NA	4.3	medium	Low	Negative	Basal
GSM107167	Pawitan2005	-4.83449	0	36	Positive	2	20	Positive	0.37	0.17	high	1	46.68	1	46.68	NA	NA	4.4	medium	NA	Positive	LumA
GSM107168	Pawitan2005	2.77474	1	41	Negative	3	18	Negative	0.3	0.17	high	1	51.24	1	51.24	NA	NA	4.36	medium	NA	Positive	LumB
GSM107169	Pawitan2005	-5.81785	0	57	Positive	2	40	Negative	0.45	0.24	high	0	91.08	0	91.08	NA	NA	3.8	medium	NA	Positive	Normal
GSM107170	Pawitan2005	-3.57705	0	49	Positive	2	14	Positive	0.37	0.17	high	1	14.52	1	2.76	NA	NA	4.28	medium	NA	Negative	NA
GSM107171	Pawitan2005	-2.27512	0	53	Positive	2	16	Negative	0.25	0.08	low	0	90.12	0	90.12	NA	NA	3.32	low	NA	Positive	LumA
GSM107172	Pawitan2005	-3.90739	0	68	Positive	2	20	Positive	0.37	0.17	high	0	92.04	0	92.04	NA	NA	4.4	medium	NA	Positive	Normal
GSM107173	Pawitan2005	-4.71322	0	68	Positive	1	12	Negative	0.18	0.03	low	0	99.6	0	99.6	NA	NA	2.24	low	Low	Positive	LumA
GSM107174	Pawitan2005	-2.65007	0	43	Positive	2	35	Positive	0.58	0.35	high	0	93.36	0	93.36	NA	NA	4.7	medium	NA	Positive	LumA
GSM107175	Pawitan2005	-4.00683	0	39	Positive	3	20	Negative	0.32	0.13	high	0	94.68	0	94.68	NA	NA	4.4	medium	High	Negative	Normal
GSM107176	Pawitan2005	-6.32904	0	48	Positive	1	12	Negative	0.18	0.03	low	0	89.28	0	89.28	NA	NA	2.24	low	NA	Positive	Normal
GSM107177	Pawitan2005	-5.00805	0	72	Positive	1	10	Negative	0.15	0.01	low	0	71.4	0	71.4	NA	NA	2.2	low	NA	Positive	NA
GSM107178	Pawitan2005	1.95227	1	74	Positive	2	50	Positive	0.58	0.35	high	1	33.36	1	33.36	NA	NA	5	medium	Low	Positive	LumB
GSM107179	Pawitan2005	-2.96426	0	76	Positive	2	30	Negative	0.37	0.17	high	0	75.12	0	75.12	NA	NA	3.6	medium	High	Positive	LumB
GSM107180	Pawitan2005	-2.54995	0	80	Positive	1	55	Negative	0.35	0.16	high	0	99.84	0	99.84	NA	NA	3.1	low	Low	Positive	LumA
GSM107181	Pawitan2005	2.64158	1	40	Positive	3	22	Positive	0.68	0.45	high	1	46.32	1	46.32	NA	NA	5.44	high	NA	Positive	Her2
GSM107182	Pawitan2005	-5.04059	0	74	Positive	NA	6	Negative	0.18	0.03	low	0	74.04	0	74.04	NA	NA	NA	NA	NA	Positive	LumA
GSM107183	Pawitan2005	4.40944	1	52	Negative	3	20	Negative	0.3	0.17	high	0	97.56	0	97.56	NA	NA	4.4	medium	NA	Negative	NA
GSM107184	Pawitan2005	-5.31439	0	51	Positive	1	20	Positive	0.26	0.09	low	0	71.4	0	71.4	NA	NA	3.4	medium	Low	Positive	LumA
GSM107185	Pawitan2005	-5.82027	0	64	Negative	2	60	Positive	0.7	0.61	high	0	71.76	0	71.76	NA	NA	5.2	medium	NA	Positive	Normal
GSM107186	Pawitan2005	-5.7719	0	58	Positive	2	30	Negative	0.37	0.17	high	0	72.6	0	72.6	NA	NA	3.6	medium	NA	Negative	Basal
GSM107187	Pawitan2005	-3.35273	0	42	Positive	1	18	Positive	0.26	0.09	low	0	81.12	0	81.12	NA	NA	3.36	low	Low	Positive	Normal
GSM107188	Pawitan2005	-3.64732	0	58	Positive	2	12	Negative	0.25	0.08	low	0	99.84	0	99.84	NA	NA	3.24	low	NA	Negative	Normal
GSM107189	Pawitan2005	-2.13843	0	71	Positive	2	12	Negative	0.25	0.08	low	0	78.6	0	78.6	NA	NA	3.24	low	Low	Positive	Normal
GSM107190	Pawitan2005	-5.94173	0	64	Positive	1	7	Negative	0.15	0.01	low	0	95.28	0	95.28	NA	NA	2.14	low	Low	Positive	Normal
GSM107191	Pawitan2005	5.16988	1	57	Positive	3	20	Negative	0.32	0.13	high	0	78.6	0	78.6	NA	NA	4.4	medium	NA	Negative	Basal
GSM107192	Pawitan2005	3.452	1	44	Positive	3	35	Positive	0.68	0.45	high	0	84.6	0	84.6	NA	NA	5.7	high	NA	Positive	LumB
GSM107193	Pawitan2005	3.60208	1	56	Positive	3	25	Positive	0.68	0.45	high	0	76.8	0	76.8	NA	NA	5.5	high	NA	Positive	NA
GSM107194	Pawitan2005	3.70207	1	71	Positive	3	25	Negative	0.45	0.24	high	0	88.8	0	88.8	NA	NA	4.5	medium	NA	Positive	Her2
GSM107195	Pawitan2005	5.34228	1	78	Negative	3	30	Negative	0.43	0.31	high	1	20.64	1	13.44	NA	NA	4.6	medium	NA	Negative	Basal
GSM107196	Pawitan2005	5.15116	1	42	Negative	3	20	Negative	0.3	0.17	high	0	92.52	1	77.28	NA	NA	4.4	medium	High	Positive	Basal
GSM107197	Pawitan2005	2.64717	1	62	Positive	3	20	Negative	0.32	0.13	high	0	68.28	0	68.28	NA	NA	4.4	medium	NA	Positive	Her2
GSM107198	Pawitan2005	5.17246	1	63	Positive	2	12	Negative	0.25	0.08	low	0	92.04	0	92.04	NA	NA	3.24	low	NA	Negative	Basal
GSM107199	Pawitan2005	4.30362	1	49	Positive	3	15	Negative	0.32	0.13	high	1	47.04	1	47.04	NA	NA	4.3	medium	High	Positive	LumB
GSM107200	Pawitan2005	-1.75778	0	48	Positive	3	20	Negative	0.32	0.13	high	0	93.36	0	93.36	NA	NA	4.4	medium	NA	Positive	LumA
GSM107201	Pawitan2005	2.21931	1	56	Positive	3	15	Positive	0.52	0.3	high	0	90	0	90	NA	NA	5.3	medium	NA	Positive	LumB
GSM107202	Pawitan2005	-4.19039	0	50	Positive	1	22	Negative	0.26	0.09	low	0	88.32	0	88.32	NA	NA	2.44	low	NA	Positive	LumA
GSM107203	Pawitan2005	2.86459	1	50	Positive	3	20	Negative	0.32	0.13	high	0	92.76	0	92.76	NA	NA	4.4	medium	NA	Positive	LumB
GSM107204	Pawitan2005	5.40324	1	50	Negative	3	30	Negative	0.43	0.31	high	1	13.44	1	13.44	NA	NA	4.6	medium	High	Negative	Basal
GSM107205	Pawitan2005	-2.72161	0	62	Positive	2	40	Positive	0.58	0.35	high	1	15.6	1	15.6	NA	NA	4.8	medium	Low	Negative	Her2
GSM107206	Pawitan2005	4.17964	1	42	Negative	NA	20	Negative	0.28	0.15	high	1	46.08	1	17.52	NA	NA	NA	NA	High	Negative	Her2
GSM107207	Pawitan2005	-4.50624	0	60	Positive	2	20	Negative	0.25	0.08	low	0	101.64	0	101.64	NA	NA	3.4	medium	NA	Positive	LumA
GSM107208	Pawitan2005	2.59539	1	52	Positive	3	24	Positive	0.68	0.45	high	0	96.36	0	96.36	NA	NA	5.48	high	Low	Positive	Her2
GSM107209	Pawitan2005	-4.77603	0	69	Positive	1	6	Negative	0.15	0.01	low	0	95.88	0	95.88	NA	NA	2.12	low	Low	Positive	Normal
GSM107210	Pawitan2005	4.05728	1	37	Positive	3	20	Negative	0.32	0.13	high	1	9.12	1	9.12	NA	NA	4.4	medium	High	Positive	LumB
GSM107211	Pawitan2005	2.59372	1	45	Positive	3	15	Negative	0.32	0.13	high	0	91.56	0	91.56	NA	NA	4.3	medium	Low	Positive	Her2
GSM107212	Pawitan2005	-3.99198	0	32	Positive	2	15	Negative	0.35	0.12	high	0	94.08	0	94.08	NA	NA	3.3	low	NA	Positive	LumA
GSM107213	Pawitan2005	-2.35025	0	48	Positive	2	30	Negative	0.37	0.17	high	0	93	0	93	NA	NA	3.6	medium	NA	Positive	LumA
GSM107214	Pawitan2005	-5.55115	0	54	Positive	1	20	Positive	0.26	0.09	low	0	92.04	0	92.04	NA	NA	3.4	medium	NA	Positive	LumA
GSM107215	Pawitan2005	3.65572	1	82	Negative	3	26	Positive	0.62	0.52	high	0	27.36	1	15.12	NA	NA	5.52	high	High	Negative	Basal
GSM107216	Pawitan2005	-2.40479	0	75	Positive	3	20	Positive	0.52	0.3	high	0	79.32	0	79.32	NA	NA	5.4	medium	Low	Positive	Normal
GSM107217	Pawitan2005	5.66965	1	42	Negative	3	25	Negative	0.43	0.31	high	0	86.28	0	86.28	NA	NA	4.5	medium	High	Negative	Basal
GSM107218	Pawitan2005	4.02288	1	73	Negative	3	23	Negative	0.43	0.31	high	0	77.28	0	77.28	NA	NA	4.46	medium	High	Negative	Basal
GSM107219	Pawitan2005	-1.98304	0	69	Negative	3	31	Negative	0.47	0.35	high	1	52.92	1	10.8	NA	NA	4.62	medium	NA	Negative	Her2
GSM107220	Pawitan2005	3.27957	1	63	Positive	3	11	Negative	0.32	0.13	high	0	75.84	0	75.84	NA	NA	4.22	medium	High	Positive	LumB
GSM107221	Pawitan2005	-4.76003	0	54	Negative	2	15	Negative	0.27	0.14	high	0	100.32	0	100.32	NA	NA	3.3	low	NA	Positive	Normal
GSM107222	Pawitan2005	2.55239	1	47	Positive	2	15	Positive	0.37	0.17	high	0	101.88	0	101.88	NA	NA	4.3	medium	Low	Positive	LumB
GSM107223	Pawitan2005	-3.10141	0	62	Positive	3	20	Negative	0.32	0.13	high	0	2.16	0	2.16	NA	NA	4.4	medium	NA	Negative	Normal
GSM107224	Pawitan2005	2.97403	1	77	Positive	3	22	Positive	0.68	0.45	high	0	71.28	0	71.28	NA	NA	5.44	high	NA	Positive	LumB
GSM107225	Pawitan2005	-1.67092	0	47	Positive	3	18	Negative	0.32	0.13	high	0	99.84	0	99.84	NA	NA	4.36	medium	NA	Positive	LumB
GSM107226	Pawitan2005	4.0892	1	79	Positive	3	NA	Positive	0.68	0.45	high	1	16.08	1	16.08	NA	NA	NA	NA	NA	Positive	LumB
GSM107227	Pawitan2005	1.59938	1	48	Negative	3	13	Negative	0.3	0.17	high	0	72.24	1	8.04	NA	NA	4.26	medium	Low	Negative	LumA
GSM107228	Pawitan2005	2.32101	1	83	Positive	3	70	NA	NA	NA	NA	1	33.48	1	33.48	NA	NA	5.4	medium	Low	Negative	Her2
GSM107229	Pawitan2005	3.96885	1	46	Negative	3	14	Negative	0.3	0.17	high	1	58.44	1	16.56	NA	NA	4.28	medium	High	Negative	Basal
GSM107230	Pawitan2005	-2.07696	0	58	Positive	1	24	Positive	0.4	0.2	high	0	67.44	0	67.44	NA	NA	3.48	medium	Low	Positive	LumA
GSM107231	Pawitan2005	4.72158	1	74	Positive	2	35	Positive	0.58	0.35	high	0	8.4	0	8.4	NA	NA	4.7	medium	High	Positive	Her2
GSM282373	Schmidt2008	3.5308	1	54	Negative	2	18	Negative	0.27	0.14	high	1	92	NA	NA	NA	NA	3.36	low	High	Negative	Her2
GSM282374	Schmidt2008	1.40728	1	54	Positive	3	25	Negative	0.45	0.24	high	0	71	NA	NA	NA	NA	4.5	medium	High	Positive	LumB
GSM282375	Schmidt2008	-3.42387	0	42	Positive	3	15	Negative	0.32	0.13	high	1	58	NA	NA	NA	NA	4.3	medium	High	Positive	Normal
GSM282376	Schmidt2008	1.39875	1	71	Positive	2	12	Negative	0.25	0.08	low	0	68	NA	NA	NA	NA	3.24	low	NA	Positive	LumA
GSM282377	Schmidt2008	2.70225	1	58	Positive	2	24	Negative	0.37	0.17	high	0	103	NA	NA	NA	NA	3.48	medium	High	Positive	LumB
GSM282378	Schmidt2008	2.32081	1	61	Positive	2	18	Negative	0.25	0.08	low	0	93	NA	NA	NA	NA	3.36	low	NA	Positive	LumA
GSM282379	Schmidt2008	3.72966	1	60	Positive	2	14	Negative	0.25	0.08	low	0	111	NA	NA	NA	NA	3.28	low	NA	Positive	LumB
GSM282380	Schmidt2008	2.41896	1	64	Positive	3	13	Negative	0.32	0.13	high	0	85	NA	NA	NA	NA	4.26	medium	Low	Negative	Her2
GSM282381	Schmidt2008	-3.79146	0	61	Positive	2	8	Negative	0.18	0.03	low	0	98	NA	NA	NA	NA	3.16	low	NA	Positive	LumA
GSM282382	Schmidt2008	-4.88422	0	72	Positive	1	16	Negative	0.18	0.03	low	0	81	NA	NA	NA	NA	2.32	low	NA	Positive	Normal
GSM282383	Schmidt2008	-2.59086	0	56	Positive	2	14	Negative	0.25	0.08	low	0	79	NA	NA	NA	NA	3.28	low	NA	Positive	Normal
GSM282384	Schmidt2008	-3.16875	0	44	Positive	2	18	Negative	0.25	0.08	low	0	80	NA	NA	NA	NA	3.36	low	NA	Positive	LumA
GSM282385	Schmidt2008	3.213	1	57	Negative	2	22	Negative	0.41	0.29	high	0	89	NA	NA	NA	NA	3.44	medium	High	Negative	Basal
GSM282386	Schmidt2008	-2.70022	0	69	Positive	2	23	Negative	0.37	0.17	high	0	84	NA	NA	NA	NA	3.46	medium	NA	Positive	LumB
GSM282387	Schmidt2008	-2.78164	0	84	Positive	2	23	Negative	0.37	0.17	high	0	14	NA	NA	NA	NA	3.46	medium	NA	Positive	Normal
GSM282388	Schmidt2008	-4.79305	0	58	Positive	3	18	Negative	0.32	0.13	high	0	88	NA	NA	NA	NA	4.36	medium	NA	Positive	Normal
GSM282389	Schmidt2008	-3.0763	0	67	Positive	2	10	Negative	0.18	0.03	low	0	80	NA	NA	NA	NA	3.2	low	NA	Positive	LumA
GSM282390	Schmidt2008	-3.26314	0	51	Positive	2	9	Negative	0.18	0.03	low	0	69	NA	NA	NA	NA	3.18	low	NA	Positive	Normal
GSM282391	Schmidt2008	3.19637	1	66	Positive	2	44	Negative	0.45	0.24	high	0	93	NA	NA	NA	NA	3.88	medium	NA	Positive	Normal
GSM282392	Schmidt2008	3.89947	1	51	Positive	2	18	Negative	0.25	0.08	low	0	88	NA	NA	NA	NA	3.36	low	Low	Positive	Her2
GSM282393	Schmidt2008	-6.28985	0	50	Positive	1	12	Negative	0.18	0.03	low	0	96	NA	NA	NA	NA	2.24	low	NA	Positive	Normal
GSM282394	Schmidt2008	2.38379	1	78	Positive	2	16	Negative	0.25	0.08	low	1	78	NA	NA	NA	NA	3.32	low	High	Positive	LumB
GSM282395	Schmidt2008	-3.33573	0	43	Positive	2	18	Negative	0.25	0.08	low	0	79	NA	NA	NA	NA	3.36	low	NA	Positive	LumA
GSM282396	Schmidt2008	2.7791	1	45	Positive	2	13	Negative	0.25	0.08	low	1	26	NA	NA	NA	NA	3.26	low	NA	Positive	Her2
GSM282397	Schmidt2008	-2.5722	0	53	Positive	2	11	Negative	0.25	0.08	low	0	82	NA	NA	NA	NA	3.22	low	NA	Positive	LumA
GSM282398	Schmidt2008	4.67805	1	50	Positive	3	35	Negative	0.54	0.32	high	1	15	NA	NA	NA	NA	4.7	medium	NA	Positive	NA
GSM282399	Schmidt2008	2.41577	1	48	Positive	2	16	Negative	0.25	0.08	low	0	72	NA	NA	NA	NA	3.32	low	NA	Positive	LumB
GSM282400	Schmidt2008	-1.58375	0	66	Positive	3	22	Negative	0.45	0.24	high	0	89	NA	NA	NA	NA	4.44	medium	NA	Negative	Basal
GSM282401	Schmidt2008	-6.01712	0	57	Positive	1	22	Negative	0.26	0.09	low	0	78	NA	NA	NA	NA	2.44	low	High	Positive	Normal
GSM282402	Schmidt2008	-4.66544	0	71	Positive	1	15	Negative	0.18	0.03	low	0	69	NA	NA	NA	NA	2.3	low	NA	Positive	LumA
GSM282403	Schmidt2008	2.15722	1	82	Positive	2	16	Negative	0.25	0.08	low	0	19	NA	NA	NA	NA	3.32	low	NA	Positive	LumB
GSM282404	Schmidt2008	-2.60549	0	75	Positive	2	25	Negative	0.37	0.17	high	0	73	NA	NA	NA	NA	3.5	medium	Low	Positive	Normal
GSM282405	Schmidt2008	1.818	1	58	Positive	2	15	Negative	0.25	0.08	low	0	64	NA	NA	NA	NA	3.3	low	NA	Positive	LumA
GSM282406	Schmidt2008	-1.26891	0	48	Positive	3	22	Negative	0.45	0.24	high	0	85	NA	NA	NA	NA	4.44	medium	NA	Positive	LumA
GSM282407	Schmidt2008	-1.98402	0	51	Positive	2	15	Negative	0.25	0.08	low	0	71	NA	NA	NA	NA	3.3	low	NA	Positive	Normal
GSM282408	Schmidt2008	-1.57482	0	54	Positive	2	55	Negative	0.5	0.28	high	1	75	NA	NA	NA	NA	4.1	medium	NA	Positive	LumA
GSM282409	Schmidt2008	-1.55202	0	54	Negative	2	1	Negative	0.19	0.05	low	0	95	NA	NA	NA	NA	3.02	low	NA	Negative	NA
GSM282410	Schmidt2008	4.60316	1	56	Negative	3	28	Negative	0.43	0.31	high	1	37	NA	NA	NA	NA	4.56	medium	Low	Negative	Her2
GSM282411	Schmidt2008	-6.59544	0	59	Positive	1	12	Negative	0.18	0.03	low	0	95	NA	NA	NA	NA	2.24	low	NA	Positive	LumA
GSM282412	Schmidt2008	-3.75967	0	57	Positive	2	17	Negative	0.25	0.08	low	1	111	NA	NA	NA	NA	3.34	low	NA	Positive	LumA
GSM282413	Schmidt2008	3.17658	1	68	Negative	3	17	Negative	0.3	0.17	high	1	17	NA	NA	NA	NA	4.34	medium	High	Positive	Basal
GSM282414	Schmidt2008	-2.52795	0	72	Positive	2	12	Negative	0.25	0.08	low	0	69	NA	NA	NA	NA	3.24	low	NA	Positive	LumA
GSM282415	Schmidt2008	-1.59943	0	47	Positive	2	19	Negative	0.25	0.08	low	0	79	NA	NA	NA	NA	3.38	low	Low	Positive	LumB
GSM282416	Schmidt2008	-3.21938	0	64	Positive	2	13	Negative	0.25	0.08	low	0	91	NA	NA	NA	NA	3.26	low	High	Positive	LumA
GSM282417	Schmidt2008	2.18603	1	64	Positive	2	16	Negative	0.25	0.08	low	0	72	NA	NA	NA	NA	3.32	low	High	Positive	LumA
GSM282418	Schmidt2008	1.44804	1	63	Positive	3	3	Negative	0.21	0.05	low	1	35	NA	NA	NA	NA	4.06	medium	NA	Negative	NA
GSM282419	Schmidt2008	3.1425	1	46	Positive	2	8	Negative	0.18	0.03	low	0	74	NA	NA	NA	NA	3.16	low	NA	Positive	NA
GSM282420	Schmidt2008	-6.37862	0	61	Positive	2	11	Negative	0.25	0.08	low	0	131	NA	NA	NA	NA	3.22	low	High	Positive	Normal
GSM282421	Schmidt2008	-3.16628	0	60	Positive	1	22	Negative	0.26	0.09	low	0	119	NA	NA	NA	NA	2.44	low	Low	Negative	LumA
GSM282422	Schmidt2008	-3.54501	0	62	Positive	2	14	Negative	0.25	0.08	low	0	131	NA	NA	NA	NA	3.28	low	NA	Positive	Normal
GSM282423	Schmidt2008	-5.38373	0	59	Positive	2	40	Negative	0.45	0.24	high	0	66	NA	NA	NA	NA	3.8	medium	NA	Positive	Normal
GSM282424	Schmidt2008	-1.96689	0	78	Positive	2	22	Negative	0.37	0.17	high	0	91	NA	NA	NA	NA	3.44	medium	NA	Positive	LumA
GSM282425	Schmidt2008	-4.46015	0	59	Positive	2	16	Negative	0.25	0.08	low	0	98	NA	NA	NA	NA	3.32	low	High	Positive	Normal
GSM282426	Schmidt2008	2.29852	1	42	Positive	2	25	Negative	0.37	0.17	high	1	40	NA	NA	NA	NA	3.5	medium	NA	Positive	LumA
GSM282427	Schmidt2008	3.67996	1	56	Negative	3	20	Negative	0.3	0.17	high	0	120	NA	NA	NA	NA	4.4	medium	High	Negative	Basal
GSM282428	Schmidt2008	3.48839	1	81	Positive	2	18	Negative	0.25	0.08	low	0	79	NA	NA	NA	NA	3.36	low	NA	Negative	LumB
GSM282429	Schmidt2008	2.26096	1	46	Positive	3	18	Negative	0.32	0.13	high	0	122	NA	NA	NA	NA	4.36	medium	NA	Positive	NA
GSM282430	Schmidt2008	1.60594	1	64	Positive	2	40	Negative	0.45	0.24	high	0	119	NA	NA	NA	NA	3.8	medium	Low	Negative	Her2
GSM282431	Schmidt2008	-3.35121	0	64	Positive	2	18	Negative	0.25	0.08	low	1	44	NA	NA	NA	NA	3.36	low	NA	Positive	LumA
GSM282432	Schmidt2008	-7.25304	0	46	Positive	2	16	Negative	0.25	0.08	low	0	113	NA	NA	NA	NA	3.32	low	Low	Positive	Normal
GSM282433	Schmidt2008	-4.32634	0	67	Positive	2	22	Negative	0.37	0.17	high	0	117	NA	NA	NA	NA	3.44	medium	NA	Positive	Normal
GSM282434	Schmidt2008	-5.27826	0	68	Positive	2	25	Negative	0.37	0.17	high	0	66	NA	NA	NA	NA	3.5	medium	NA	Positive	Normal
GSM282435	Schmidt2008	5.20547	1	40	Negative	3	40	Negative	0.47	0.35	high	0	115	NA	NA	NA	NA	4.8	medium	NA	Negative	Basal
GSM282436	Schmidt2008	2.23504	1	49	Positive	2	24	Negative	0.37	0.17	high	0	64	NA	NA	NA	NA	3.48	medium	NA	Positive	Normal
GSM282437	Schmidt2008	2.09702	1	71	Positive	2	14	Negative	0.25	0.08	low	0	118	NA	NA	NA	NA	3.28	low	High	Positive	LumA
GSM282438	Schmidt2008	-6.38491	0	79	Positive	2	13	Negative	0.25	0.08	low	0	93	NA	NA	NA	NA	3.26	low	NA	Positive	Normal
GSM282439	Schmidt2008	-4.44242	0	58	Positive	2	27	Negative	0.37	0.17	high	0	99	NA	NA	NA	NA	3.54	medium	NA	Positive	LumA
GSM282440	Schmidt2008	3.31647	1	52	Negative	3	22	Negative	0.43	0.31	high	0	106	NA	NA	NA	NA	4.44	medium	NA	Negative	Basal
GSM282441	Schmidt2008	-3.26659	0	64	Positive	2	13	Negative	0.25	0.08	low	0	86	NA	NA	NA	NA	3.26	low	Low	Positive	LumA
GSM282442	Schmidt2008	-3.58573	0	78	Positive	2	40	Negative	0.45	0.24	high	0	51	NA	NA	NA	NA	3.8	medium	Low	Positive	LumA
GSM282443	Schmidt2008	-4.98236	0	79	Positive	1	24	Negative	0.26	0.09	low	0	122	NA	NA	NA	NA	2.48	low	NA	Positive	LumA
GSM282444	Schmidt2008	-2.75944	0	63	Positive	2	22	Negative	0.37	0.17	high	0	128	NA	NA	NA	NA	3.44	medium	NA	Positive	LumA
GSM282445	Schmidt2008	-7.26103	0	54	Positive	1	11	Negative	0.18	0.03	low	0	124	NA	NA	NA	NA	2.22	low	Low	Positive	Normal
GSM282446	Schmidt2008	3.26778	1	67	Negative	2	17	Negative	0.27	0.14	high	0	114	NA	NA	NA	NA	3.34	low	High	Negative	Basal
GSM282447	Schmidt2008	-1.55277	0	47	Positive	2	15	Negative	0.25	0.08	low	0	113	NA	NA	NA	NA	3.3	low	Low	Positive	LumA
GSM282448	Schmidt2008	-2.0792	0	48	Negative	3	5	Negative	0.22	0.08	high	0	122	NA	NA	NA	NA	4.1	medium	NA	Negative	Her2
GSM282449	Schmidt2008	-3.52453	0	66	Positive	2	9	Negative	0.18	0.03	low	0	124	NA	NA	NA	NA	3.18	low	Low	Positive	LumA
GSM282450	Schmidt2008	4.6874	1	61	Positive	2	34	Negative	0.45	0.24	high	0	115	NA	NA	NA	NA	3.68	medium	High	Positive	LumB
GSM282451	Schmidt2008	-3.10712	0	64	Positive	2	20	Negative	0.25	0.08	low	0	45	NA	NA	NA	NA	3.4	medium	NA	Positive	LumA
GSM282452	Schmidt2008	-3.28322	0	76	Positive	2	20	Negative	0.25	0.08	low	0	70	NA	NA	NA	NA	3.4	medium	Low	Positive	LumA
GSM282453	Schmidt2008	-2.40183	0	49	Positive	2	1	Negative	0.18	0.03	low	0	141	NA	NA	NA	NA	3.02	low	NA	Positive	Normal
GSM282454	Schmidt2008	5.00934	1	43	Negative	3	10	Negative	0.22	0.08	high	1	8	NA	NA	NA	NA	4.2	medium	High	Negative	Basal
GSM282455	Schmidt2008	-5.30899	0	69	Positive	1	2	Negative	0.15	0.01	low	0	146	NA	NA	NA	NA	2.04	low	Low	Positive	LumA
GSM282456	Schmidt2008	-6.12331	0	76	Positive	2	18	Negative	0.25	0.08	low	0	131	NA	NA	NA	NA	3.36	low	NA	Positive	LumA
GSM282457	Schmidt2008	1.75701	1	54	Negative	3	18	Negative	0.3	0.17	high	0	148	NA	NA	NA	NA	4.36	medium	NA	Negative	Basal
GSM282458	Schmidt2008	-3.1372	0	47	Positive	1	30	Negative	0.26	0.09	low	0	133	NA	NA	NA	NA	2.6	low	NA	Positive	Normal
GSM282459	Schmidt2008	-7.54618	0	46	Positive	1	35	Negative	0.33	0.14	high	0	159	NA	NA	NA	NA	2.7	low	NA	Positive	Normal
GSM282460	Schmidt2008	-5.10979	0	56	Positive	2	10	Negative	0.18	0.03	low	1	149	NA	NA	NA	NA	3.2	low	NA	Positive	NA
GSM282461	Schmidt2008	0.90562	1	62	Positive	3	15	Negative	0.32	0.13	high	1	30	NA	NA	NA	NA	4.3	medium	Low	Negative	Her2
GSM282462	Schmidt2008	-2.12609	0	41	Positive	2	20	Negative	0.25	0.08	low	0	185	NA	NA	NA	NA	3.4	medium	Low	Positive	LumA
GSM282463	Schmidt2008	-4.06388	0	75	Positive	1	17	Negative	0.18	0.03	low	0	49	NA	NA	NA	NA	2.34	low	Low	Positive	LumA
GSM282464	Schmidt2008	4.28058	1	49	Negative	3	50	Negative	0.47	0.35	high	0	199	NA	NA	NA	NA	5	medium	NA	Negative	Basal
GSM282465	Schmidt2008	2.45281	1	55	Negative	3	35	Negative	0.47	0.35	high	0	90	NA	NA	NA	NA	4.7	medium	NA	Negative	Basal
GSM282466	Schmidt2008	-7.39034	0	53	Positive	1	15	Negative	0.18	0.03	low	0	181	NA	NA	NA	NA	2.3	low	Low	Positive	LumA
GSM282467	Schmidt2008	-7.3387	0	44	Negative	2	10	Negative	0.19	0.05	low	0	190	NA	NA	NA	NA	3.2	low	NA	Negative	Normal
GSM282468	Schmidt2008	1.83089	1	51	Positive	2	15	Negative	0.25	0.08	low	1	122	NA	NA	NA	NA	3.3	low	NA	Negative	Her2
GSM282469	Schmidt2008	-5.11863	0	49	Positive	2	10	Negative	0.18	0.03	low	0	152	NA	NA	NA	NA	3.2	low	High	Positive	Normal
GSM282470	Schmidt2008	-5.92708	0	55	Negative	2	35	Negative	0.45	0.33	high	1	17	NA	NA	NA	NA	3.7	medium	NA	Negative	Normal
GSM282471	Schmidt2008	5.25938	1	25	Negative	3	35	Negative	0.47	0.35	high	1	23	NA	NA	NA	NA	4.7	medium	NA	Negative	Basal
GSM282472	Schmidt2008	4.15856	1	56	Positive	2	22	Negative	0.37	0.17	high	0	151	NA	NA	NA	NA	3.44	medium	High	Positive	LumB
GSM282473	Schmidt2008	3.65119	1	52	Positive	2	33	Negative	0.45	0.24	high	0	160	NA	NA	NA	NA	3.66	medium	High	Positive	LumB
GSM282474	Schmidt2008	4.31746	1	45	Negative	3	40	Negative	0.47	0.35	high	0	143	NA	NA	NA	NA	4.8	medium	High	Negative	Basal
GSM282475	Schmidt2008	3.26228	1	47	Negative	2	15	Negative	0.27	0.14	high	0	146	NA	NA	NA	NA	3.3	low	Low	Negative	Her2
GSM282476	Schmidt2008	1.22052	1	81	Positive	2	23	Negative	0.37	0.17	high	0	130	NA	NA	NA	NA	3.46	medium	NA	Negative	LumB
GSM282477	Schmidt2008	2.65208	1	50	Negative	2	30	Negative	0.41	0.29	high	0	139	NA	NA	NA	NA	3.6	medium	Low	Negative	Her2
GSM282478	Schmidt2008	4.47151	1	41	Negative	2	25	Negative	0.41	0.29	high	1	15	NA	NA	NA	NA	3.5	medium	NA	Negative	Basal
GSM282479	Schmidt2008	-2.39503	0	70	Positive	1	50	Negative	0.33	0.14	high	1	137	NA	NA	NA	NA	3	low	Low	Positive	LumA
GSM282480	Schmidt2008	2.34843	1	69	Positive	2	22	Negative	0.37	0.17	high	0	201	NA	NA	NA	NA	3.44	medium	High	Positive	LumB
GSM282481	Schmidt2008	1.97148	1	61	Positive	2	17	Negative	0.25	0.08	low	0	158	NA	NA	NA	NA	3.34	low	High	Negative	LumB
GSM282482	Schmidt2008	2.5931	1	58	Negative	2	29	Negative	0.41	0.29	high	1	116	NA	NA	NA	NA	3.58	medium	NA	Negative	Basal
GSM282483	Schmidt2008	1.52844	1	52	Negative	3	40	Negative	0.47	0.35	high	0	1	NA	NA	NA	NA	4.8	medium	Low	Negative	Her2
GSM282484	Schmidt2008	4.495	1	47	Positive	3	25	Negative	0.45	0.24	high	0	17	NA	NA	NA	NA	4.5	medium	NA	Positive	LumB
GSM282485	Schmidt2008	-3.83115	0	83	Positive	2	17	Negative	0.25	0.08	low	0	47	NA	NA	NA	NA	3.34	low	Low	Positive	LumA
GSM282486	Schmidt2008	-1.98363	0	37	Positive	2	18	Negative	0.25	0.08	low	0	170	NA	NA	NA	NA	3.36	low	High	Positive	Normal
GSM282487	Schmidt2008	3.24009	1	62	Positive	2	21	Negative	0.37	0.17	high	0	205	NA	NA	NA	NA	3.42	medium	NA	Positive	LumA
GSM282488	Schmidt2008	3.96458	1	78	Positive	2	37	Negative	0.45	0.24	high	0	16	NA	NA	NA	NA	3.74	medium	NA	Positive	LumB
GSM282489	Schmidt2008	1.61114	1	75	Negative	2	25	Negative	0.41	0.29	high	0	160	NA	NA	NA	NA	3.5	medium	Low	Negative	Her2
GSM282490	Schmidt2008	2.09244	1	71	Positive	2	21	Negative	0.37	0.17	high	0	70	NA	NA	NA	NA	3.42	medium	High	Positive	LumA
GSM282491	Schmidt2008	4.82205	1	68	Positive	2	22	Negative	0.37	0.17	high	1	30	NA	NA	NA	NA	3.44	medium	Low	Positive	LumB
GSM282492	Schmidt2008	-3.78438	0	73	Positive	2	22	Negative	0.37	0.17	high	1	104	NA	NA	NA	NA	3.44	medium	NA	Positive	LumA
GSM282493	Schmidt2008	2.35984	1	64	Negative	2	23	Negative	0.41	0.29	high	0	191	NA	NA	NA	NA	3.46	medium	NA	Negative	Basal
GSM282494	Schmidt2008	1.66586	1	34	Negative	3	1	Negative	0.22	0.08	high	0	191	NA	NA	NA	NA	4.02	medium	NA	Negative	Normal
GSM282495	Schmidt2008	4.97797	1	60	Positive	3	36	Negative	0.54	0.32	high	0	240	NA	NA	NA	NA	4.72	medium	Low	Negative	Her2
GSM282496	Schmidt2008	-5.5596	0	45	Positive	2	15	Negative	0.25	0.08	low	0	65	NA	NA	NA	NA	3.3	low	Low	Positive	LumA
GSM282497	Schmidt2008	4.34991	1	65	Negative	3	30	Negative	0.43	0.31	high	0	93	NA	NA	NA	NA	4.6	medium	High	Negative	Basal
GSM282498	Schmidt2008	-1.6489	0	65	Positive	2	22	Negative	0.37	0.17	high	0	193	NA	NA	NA	NA	3.44	medium	Low	Negative	LumA
GSM282499	Schmidt2008	2.02703	1	39	Positive	2	21	Negative	0.37	0.17	high	0	189	NA	NA	NA	NA	3.42	medium	Low	Positive	LumA
GSM282500	Schmidt2008	-3.85395	0	48	Positive	2	25	Negative	0.37	0.17	high	0	192	NA	NA	NA	NA	3.5	medium	High	Positive	Normal
GSM282501	Schmidt2008	1.82798	1	48	Positive	1	1	Negative	0.15	0.01	low	1	98	NA	NA	NA	NA	2.02	low	NA	Positive	Normal
GSM282502	Schmidt2008	3.04485	1	65	Negative	2	22	Negative	0.41	0.29	high	0	203	NA	NA	NA	NA	3.44	medium	NA	Negative	Basal
GSM282503	Schmidt2008	-3.67083	0	80	Positive	1	20	Negative	0.18	0.03	low	0	180	NA	NA	NA	NA	2.4	low	NA	Positive	Normal
GSM282504	Schmidt2008	1.2626	1	49	Positive	2	25	Negative	0.37	0.17	high	0	163	NA	NA	NA	NA	3.5	medium	High	Positive	LumA
GSM282505	Schmidt2008	-3.77085	0	55	Positive	1	20	Negative	0.18	0.03	low	0	177	NA	NA	NA	NA	2.4	low	NA	Positive	NA
GSM282506	Schmidt2008	3.31287	1	79	Positive	1	16	Negative	0.18	0.03	low	0	30	NA	NA	NA	NA	2.32	low	NA	Positive	LumA
GSM282507	Schmidt2008	3.61926	1	64	Positive	2	20	Negative	0.25	0.08	low	0	45	NA	NA	NA	NA	3.4	medium	Low	Positive	Her2
GSM282508	Schmidt2008	3.32121	1	64	Negative	2	24	Negative	0.41	0.29	high	0	130	NA	NA	NA	NA	3.48	medium	NA	Negative	Basal
GSM282509	Schmidt2008	-4.78281	0	78	Positive	2	20	Negative	0.25	0.08	low	0	79	NA	NA	NA	NA	3.4	medium	Low	Negative	LumA
GSM282510	Schmidt2008	3.78196	1	68	Positive	2	24	Negative	0.37	0.17	high	1	7	NA	NA	NA	NA	3.48	medium	NA	Positive	Her2
GSM282511	Schmidt2008	3.0725	1	58	Negative	3	23	Negative	0.43	0.31	high	0	134	NA	NA	NA	NA	4.46	medium	NA	Negative	Basal
GSM282512	Schmidt2008	-3.25446	0	70	Positive	2	18	Negative	0.25	0.08	low	0	33	NA	NA	NA	NA	3.36	low	NA	Positive	Normal
GSM282513	Schmidt2008	2.52689	1	82	Positive	2	17	Negative	0.25	0.08	low	0	103	NA	NA	NA	NA	3.34	low	NA	Negative	LumB
GSM282514	Schmidt2008	-3.60274	0	35	Positive	2	5	Negative	0.18	0.03	low	0	166	NA	NA	NA	NA	3.1	low	NA	Positive	Normal
GSM282515	Schmidt2008	-4.29103	0	62	Positive	2	23	Negative	0.37	0.17	high	0	25	NA	NA	NA	NA	3.46	medium	NA	Positive	LumA
GSM282516	Schmidt2008	1.50388	1	40	Positive	2	9	Negative	0.18	0.03	low	0	101	NA	NA	NA	NA	3.18	low	Low	Positive	LumA
GSM282517	Schmidt2008	-5.41682	0	59	Negative	1	23	Negative	0.29	0.16	high	1	140	NA	NA	NA	NA	2.46	low	NA	Negative	LumA
GSM282518	Schmidt2008	-1.53973	0	61	Negative	2	17	Negative	0.27	0.14	high	0	128	NA	NA	NA	NA	3.34	low	NA	Negative	NA
GSM282519	Schmidt2008	3.28336	1	63	Positive	3	25	Negative	0.45	0.24	high	0	132	NA	NA	NA	NA	4.5	medium	High	Positive	LumB
GSM282520	Schmidt2008	1.9702	1	80	Positive	2	17	Negative	0.25	0.08	low	1	22	NA	NA	NA	NA	3.34	low	High	Positive	LumB
GSM282521	Schmidt2008	-6.81272	0	55	Positive	1	30	Negative	0.26	0.09	low	0	150	NA	NA	NA	NA	2.6	low	NA	Negative	Normal
GSM282522	Schmidt2008	2.06655	1	59	Positive	2	24	Negative	0.37	0.17	high	1	45	NA	NA	NA	NA	3.48	medium	NA	Positive	Her2
GSM282523	Schmidt2008	2.18779	1	71	Positive	1	22	Negative	0.26	0.09	low	0	155	NA	NA	NA	NA	2.44	low	NA	Negative	LumA
GSM282524	Schmidt2008	1.31804	1	52	Positive	2	20	Negative	0.25	0.08	low	0	143	NA	NA	NA	NA	3.4	medium	NA	Positive	LumA
GSM282525	Schmidt2008	5.30132	1	67	Positive	3	35	Negative	0.54	0.32	high	1	6	NA	NA	NA	NA	4.7	medium	High	Positive	LumB
GSM282526	Schmidt2008	1.68542	1	63	Positive	2	12	Negative	0.25	0.08	low	0	77	NA	NA	NA	NA	3.24	low	Low	Positive	LumB
GSM282527	Schmidt2008	1.72863	1	64	Positive	3	23	Negative	0.45	0.24	high	0	82	NA	NA	NA	NA	4.46	medium	High	Positive	LumB
GSM282528	Schmidt2008	4.50885	1	69	Negative	2	17	Negative	0.27	0.14	high	0	133	NA	NA	NA	NA	3.34	low	NA	Negative	Basal
GSM282529	Schmidt2008	-4.49601	0	65	Positive	1	13	Negative	0.18	0.03	low	0	87	NA	NA	NA	NA	2.26	low	NA	Positive	LumA
GSM282530	Schmidt2008	2.07836	1	83	Positive	2	17	Negative	0.25	0.08	low	0	41	NA	NA	NA	NA	3.34	low	NA	Positive	LumA
GSM282531	Schmidt2008	-3.59177	0	74	Positive	2	13	Negative	0.25	0.08	low	0	148	NA	NA	NA	NA	3.26	low	NA	Positive	LumA
GSM282532	Schmidt2008	1.79934	1	60	Positive	2	16	Negative	0.25	0.08	low	0	75	NA	NA	NA	NA	3.32	low	NA	Positive	LumA
GSM282533	Schmidt2008	-3.62594	0	47	Positive	2	60	Negative	0.5	0.28	high	1	110	NA	NA	NA	NA	4.2	medium	NA	Positive	LumA
GSM282534	Schmidt2008	-3.70364	0	74	Positive	1	24	Negative	0.26	0.09	low	0	125	NA	NA	NA	NA	2.48	low	Low	Negative	LumA
GSM282535	Schmidt2008	-5.36963	0	34	Negative	3	15	Negative	0.3	0.17	high	1	37	NA	NA	NA	NA	4.3	medium	NA	Negative	NA
GSM282536	Schmidt2008	-4.76818	0	58	Positive	2	8	Negative	0.18	0.03	low	0	198	NA	NA	NA	NA	3.16	low	Low	Positive	LumA
GSM282537	Schmidt2008	1.24215	1	76	Positive	2	25	Negative	0.37	0.17	high	0	133	NA	NA	NA	NA	3.5	medium	NA	Positive	LumB
GSM282538	Schmidt2008	4.57814	1	69	Positive	2	17	Negative	0.25	0.08	low	1	18	NA	NA	NA	NA	3.34	low	Low	Positive	LumB
GSM282539	Schmidt2008	3.83579	1	61	Positive	2	18	Negative	0.25	0.08	low	0	117	NA	NA	NA	NA	3.36	low	High	Positive	LumB
GSM282540	Schmidt2008	-6.33292	0	62	Negative	1	10	Negative	0.17	0.03	low	0	94	NA	NA	NA	NA	2.2	low	Low	Positive	Normal
GSM282541	Schmidt2008	-7.62727	0	62	Positive	1	15	Negative	0.18	0.03	low	0	97	NA	NA	NA	NA	2.3	low	Low	Positive	LumA
GSM282542	Schmidt2008	-4.66128	0	84	Positive	2	20	Negative	0.25	0.08	low	0	126	NA	NA	NA	NA	3.4	medium	NA	Negative	LumA
GSM282543	Schmidt2008	3.58813	1	78	Positive	2	20	Negative	0.25	0.08	low	0	72	NA	NA	NA	NA	3.4	medium	NA	Positive	LumA
GSM282544	Schmidt2008	-2.39135	0	72	Positive	2	30	Negative	0.37	0.17	high	1	56	NA	NA	NA	NA	3.6	medium	NA	Positive	NA
GSM282545	Schmidt2008	2.92512	1	51	Positive	2	15	Negative	0.25	0.08	low	0	141	NA	NA	NA	NA	3.3	low	NA	Positive	LumB
GSM282546	Schmidt2008	-4.51772	0	80	Positive	1	20	Negative	0.18	0.03	low	0	72	NA	NA	NA	NA	2.4	low	NA	Positive	LumA
GSM282547	Schmidt2008	-6.4754	0	63	Positive	1	30	Negative	0.26	0.09	low	0	112	NA	NA	NA	NA	2.6	low	NA	Positive	Normal
GSM282548	Schmidt2008	-2.54412	0	46	Positive	2	40	Negative	0.45	0.24	high	0	93	NA	NA	NA	NA	3.8	medium	High	Positive	LumA
GSM282549	Schmidt2008	1.16764	1	56	Positive	2	25	Negative	0.37	0.17	high	1	100	NA	NA	NA	NA	3.5	medium	NA	Positive	LumA
GSM282550	Schmidt2008	-1.37428	0	48	Positive	2	23	Negative	0.37	0.17	high	0	91	NA	NA	NA	NA	3.46	medium	High	Positive	Normal
GSM282551	Schmidt2008	3.27175	1	58	Negative	2	15	Negative	0.27	0.14	high	1	8	NA	NA	NA	NA	3.3	low	High	Negative	Basal
GSM282552	Schmidt2008	1.92191	1	74	Positive	2	30	Negative	0.37	0.17	high	0	60	NA	NA	NA	NA	3.6	medium	NA	Negative	LumB
GSM282553	Schmidt2008	1.62534	1	53	Positive	3	16	Negative	0.32	0.13	high	1	76	NA	NA	NA	NA	4.32	medium	NA	Positive	Her2
GSM282554	Schmidt2008	-1.9721	0	76	Positive	2	25	Negative	0.37	0.17	high	0	1	NA	NA	NA	NA	3.5	medium	NA	Positive	NA
GSM282555	Schmidt2008	-2.30246	0	64	Positive	1	18	Negative	0.18	0.03	low	1	61	NA	NA	NA	NA	2.36	low	NA	Positive	NA
GSM282556	Schmidt2008	1.91848	1	62	Positive	2	20	Negative	0.25	0.08	low	1	143	NA	NA	NA	NA	3.4	medium	High	Positive	LumB
GSM282557	Schmidt2008	-3.65383	0	70	Positive	2	12	Negative	0.25	0.08	low	1	71	NA	NA	NA	NA	3.24	low	Low	Positive	LumA
GSM282558	Schmidt2008	4.0127	1	37	Positive	2	6	Negative	0.18	0.03	low	0	65	NA	NA	NA	NA	3.12	low	NA	Positive	Basal
GSM282559	Schmidt2008	-6.10567	0	46	Positive	2	22	Negative	0.37	0.17	high	0	61	NA	NA	NA	NA	3.44	medium	High	Positive	Normal
GSM282560	Schmidt2008	-4.82597	0	49	Positive	2	14	Negative	0.25	0.08	low	0	65	NA	NA	NA	NA	3.28	low	NA	Positive	Normal
GSM282561	Schmidt2008	4.26468	1	90	Positive	2	55	Negative	0.5	0.28	high	0	12	NA	NA	NA	NA	4.1	medium	High	Positive	Her2
GSM282562	Schmidt2008	-6.07729	0	66	Positive	2	15	Negative	0.25	0.08	low	0	45	NA	NA	NA	NA	3.3	low	NA	Positive	LumA
GSM282563	Schmidt2008	-2.60797	0	73	Positive	2	16	Negative	0.25	0.08	low	0	54	NA	NA	NA	NA	3.32	low	High	Positive	Normal
GSM282564	Schmidt2008	-5.69381	0	42	Positive	1	14	Negative	0.18	0.03	low	0	76	NA	NA	NA	NA	2.28	low	High	Positive	LumA
GSM282565	Schmidt2008	4.18182	1	55	Negative	3	30	Negative	0.43	0.31	high	1	78	NA	NA	NA	NA	4.6	medium	High	Negative	Basal
GSM282566	Schmidt2008	-3.13278	0	36	Positive	2	18	Negative	0.25	0.08	low	1	42	NA	NA	NA	NA	3.36	low	High	Positive	LumA
GSM282567	Schmidt2008	3.0381	1	82	Positive	2	25	Negative	0.37	0.17	high	1	14	NA	NA	NA	NA	3.5	medium	High	Positive	LumB
GSM282568	Schmidt2008	5.97391	1	48	Positive	2	30	Negative	0.37	0.17	high	1	46	NA	NA	NA	NA	3.6	medium	High	Positive	LumB
GSM282569	Schmidt2008	4.61868	1	50	Negative	3	36	Negative	0.47	0.35	high	1	10	NA	NA	NA	NA	4.72	medium	High	Negative	Basal
GSM282570	Schmidt2008	3.52013	1	74	Positive	2	23	Negative	0.37	0.17	high	1	32	NA	NA	NA	NA	3.46	medium	NA	Negative	LumB
GSM282571	Schmidt2008	-5.44853	0	58	Positive	2	11	Negative	0.25	0.08	low	0	62	NA	NA	NA	NA	3.22	low	NA	Positive	NA
GSM282572	Schmidt2008	-3.37675	0	67	Positive	2	21	Negative	0.37	0.17	high	1	3	NA	NA	NA	NA	3.42	medium	NA	Positive	LumB
GSM36777	Wang2005	-5.5343	0	80	Positive	3	10	Negative	0.21	0.05	low	0	77.88	0	77.88	NA	NA	4.2	medium	NA	NA	LumA
GSM36778	Wang2005	3.89592	1	38	Positive	2	20	Negative	0.25	0.08	low	1	49.32	1	49.32	NA	NA	3.4	medium	NA	NA	LumB
GSM36779	Wang2005	-5.03317	0	48	Positive	NA	20	Negative	0.25	0.08	low	0	130.2	0	130.2	NA	NA	NA	NA	NA	NA	LumA
GSM36780	Wang2005	-2.75781	0	50	Negative	2	10	Negative	0.19	0.05	low	0	82.8	0	82.8	NA	NA	3.2	low	NA	NA	Her2
GSM36781	Wang2005	8.04209	1	62	Positive	3	10	Negative	0.21	0.05	low	0	144.96	0	144.96	NA	NA	4.2	medium	NA	NA	Her2
GSM36782	Wang2005	-5.54905	0	57	Positive	3	10	Negative	0.21	0.05	low	0	65.04	0	65.04	NA	NA	4.2	medium	NA	NA	LumA
GSM36783	Wang2005	-3.11751	0	50	Positive	NA	10	Negative	0.18	0.03	low	0	51.24	0	51.24	NA	NA	NA	NA	NA	NA	LumA
GSM36784	Wang2005	-3.41545	0	40	Positive	3	20	Negative	0.32	0.13	high	1	56.16	1	56.16	NA	NA	4.4	medium	NA	NA	Normal
GSM36785	Wang2005	-1.85182	0	78	Positive	3	20	Negative	0.32	0.13	high	0	56.16	0	56.16	NA	NA	4.4	medium	NA	NA	LumB
GSM36786	Wang2005	-2.88677	0	43	Positive	3	10	Negative	0.21	0.05	low	0	65.04	0	65.04	NA	NA	4.2	medium	NA	NA	NA
GSM36787	Wang2005	-1.58379	0	62	Positive	NA	10	Negative	0.18	0.03	low	0	71.04	0	71.04	NA	NA	NA	NA	NA	NA	NA
GSM36788	Wang2005	9.60473	1	40	Negative	NA	20	Negative	0.28	0.15	high	0	77.88	0	77.88	NA	NA	NA	NA	NA	NA	Basal
GSM36789	Wang2005	2.13287	1	46	Positive	3	10	Negative	0.21	0.05	low	1	50.28	1	50.28	NA	NA	4.2	medium	NA	NA	LumB
GSM36790	Wang2005	-6.98099	0	68	Positive	3	10	Negative	0.21	0.05	low	0	105.48	0	105.48	NA	NA	4.2	medium	NA	NA	LumA
GSM36791	Wang2005	-3.09866	0	42	Negative	NA	10	Negative	0.2	0.06	low	0	77.88	0	77.88	NA	NA	NA	NA	NA	NA	LumA
GSM36792	Wang2005	5.36848	1	62	Positive	2	10	Negative	0.18	0.03	low	1	70.08	1	70.08	NA	NA	3.2	low	NA	NA	LumB
GSM36793	Wang2005	-4.16316	0	36	Negative	NA	20	Negative	0.28	0.15	high	0	99.6	0	99.6	NA	NA	NA	NA	NA	NA	Normal
GSM36794	Wang2005	-4.3707	0	66	Positive	3	10	Negative	0.21	0.05	low	0	85.8	0	85.8	NA	NA	4.2	medium	NA	NA	NA
GSM36795	Wang2005	5.45405	1	71	Negative	NA	20	Negative	0.28	0.15	high	0	86.76	0	86.76	NA	NA	NA	NA	NA	NA	NA
GSM36796	Wang2005	-1.253	0	47	Positive	3	10	Negative	0.21	0.05	low	0	116.4	0	116.4	NA	NA	4.2	medium	NA	NA	Normal
GSM36797	Wang2005	9.20925	1	44	Negative	3	10	Negative	0.22	0.08	high	1	8.88	1	8.88	NA	NA	4.2	medium	NA	NA	Basal
GSM36798	Wang2005	3.84267	1	41	Negative	3	10	Negative	0.22	0.08	high	0	104.52	0	104.52	NA	NA	4.2	medium	NA	NA	Basal
GSM36799	Wang2005	3.87833	1	43	Positive	2	10	Negative	0.18	0.03	low	0	73.92	0	73.92	NA	NA	3.2	low	NA	NA	Her2
GSM36800	Wang2005	2.24183	1	70	Negative	NA	20	Negative	0.28	0.15	high	1	36.48	1	36.48	NA	NA	NA	NA	NA	NA	LumB
GSM36801	Wang2005	-3.03258	0	62	Positive	3	20	Negative	0.32	0.13	high	0	123.24	0	123.24	NA	NA	4.4	medium	NA	NA	LumB
GSM36802	Wang2005	-3.43493	0	47	Positive	NA	20	Negative	0.25	0.08	low	0	90.72	0	90.72	NA	NA	NA	NA	NA	NA	NA
GSM36803	Wang2005	-2.82772	0	71	Positive	NA	10	Negative	0.18	0.03	low	0	91.68	0	91.68	NA	NA	NA	NA	NA	NA	LumB
GSM36804	Wang2005	-4.49527	0	47	Positive	NA	10	Negative	0.18	0.03	low	0	86.76	0	86.76	NA	NA	NA	NA	NA	NA	LumA
GSM36805	Wang2005	6.36628	1	54	Positive	3	20	Negative	0.32	0.13	high	0	98.64	0	98.64	NA	NA	4.4	medium	NA	NA	LumB
GSM36806	Wang2005	-5.98644	0	64	Positive	NA	10	Negative	0.18	0.03	low	0	90.72	0	90.72	NA	NA	NA	NA	NA	NA	LumA
GSM36807	Wang2005	-5.3611	0	46	Positive	3	10	Negative	0.21	0.05	low	0	86.76	0	86.76	NA	NA	4.2	medium	NA	NA	Normal
GSM36808	Wang2005	-1.42246	0	67	Negative	2	20	Negative	0.27	0.14	high	0	57.24	0	57.24	NA	NA	3.4	medium	NA	NA	Normal
GSM36809	Wang2005	4.28912	1	69	Negative	3	10	Negative	0.22	0.08	high	0	55.2	0	55.2	NA	NA	4.2	medium	NA	NA	Basal
GSM36810	Wang2005	3.31805	1	45	Positive	2	10	Negative	0.18	0.03	low	0	103.56	0	103.56	NA	NA	3.2	low	NA	NA	LumB
GSM36811	Wang2005	-2.96159	0	72	Positive	NA	20	Negative	0.25	0.08	low	1	61.2	1	61.2	NA	NA	NA	NA	NA	NA	Normal
GSM36812	Wang2005	-4.79039	0	47	Negative	1	10	Negative	0.17	0.03	low	0	78.96	0	78.96	NA	NA	2.2	low	NA	NA	NA
GSM36813	Wang2005	-1.46341	0	66	Positive	NA	20	Negative	0.25	0.08	low	1	48.36	1	48.36	NA	NA	NA	NA	NA	NA	Normal
GSM36814	Wang2005	-1.20268	0	43	Positive	NA	20	Negative	0.25	0.08	low	1	60.12	1	60.12	NA	NA	NA	NA	NA	NA	Her2
GSM36815	Wang2005	-2.42768	0	61	Positive	3	10	Negative	0.21	0.05	low	1	71.04	1	71.04	NA	NA	4.2	medium	NA	NA	NA
GSM36816	Wang2005	-2.35079	0	45	Negative	NA	20	Negative	0.28	0.15	high	0	96.6	0	96.6	NA	NA	NA	NA	NA	NA	Basal
GSM36817	Wang2005	3.82303	1	38	Positive	NA	20	Negative	0.25	0.08	low	0	111.48	0	111.48	NA	NA	NA	NA	NA	NA	Basal
GSM36818	Wang2005	-3.26245	0	59	Positive	3	10	Negative	0.21	0.05	low	1	61.2	1	61.2	NA	NA	4.2	medium	NA	NA	LumB
GSM36819	Wang2005	-1.20775	0	44	Positive	NA	10	Negative	0.18	0.03	low	0	129.24	0	129.24	NA	NA	NA	NA	NA	NA	LumA
GSM36820	Wang2005	6.45099	1	44	Positive	3	20	Negative	0.32	0.13	high	0	139.08	0	139.08	NA	NA	4.4	medium	NA	NA	LumB
GSM36821	Wang2005	3.4015	1	45	Positive	3	10	Negative	0.21	0.05	low	0	86.76	0	86.76	NA	NA	4.2	medium	NA	NA	LumB
GSM36822	Wang2005	7.18499	1	73	Negative	3	20	Negative	0.3	0.17	high	0	49.32	0	49.32	NA	NA	4.4	medium	NA	NA	Basal
GSM36823	Wang2005	8.92716	1	45	Positive	NA	20	Negative	0.25	0.08	low	0	117.36	0	117.36	NA	NA	NA	NA	NA	NA	NA
GSM36824	Wang2005	6.14533	1	70	Positive	3	20	Negative	0.32	0.13	high	0	84.84	0	84.84	NA	NA	4.4	medium	NA	NA	Basal
GSM36825	Wang2005	-6.48377	0	41	Positive	2	20	Negative	0.25	0.08	low	0	97.68	0	97.68	NA	NA	3.4	medium	NA	NA	LumA
GSM36826	Wang2005	-2.74958	0	71	Positive	NA	10	Negative	0.18	0.03	low	1	57.24	1	57.24	NA	NA	NA	NA	NA	NA	Her2
GSM36827	Wang2005	6.73068	1	52	Negative	3	10	Negative	0.22	0.08	high	0	153.84	0	153.84	NA	NA	4.2	medium	NA	NA	Basal
GSM36828	Wang2005	7.49404	1	51	Negative	3	20	Negative	0.3	0.17	high	0	75	0	75	NA	NA	4.4	medium	NA	NA	Basal
GSM36829	Wang2005	6.96376	1	54	Positive	3	10	Negative	0.21	0.05	low	0	154.8	0	154.8	NA	NA	4.2	medium	NA	NA	LumB
GSM36830	Wang2005	-3.797	0	71	Positive	NA	20	Negative	0.25	0.08	low	0	115.44	0	115.44	NA	NA	NA	NA	NA	NA	LumA
GSM36831	Wang2005	-8.30206	0	52	Positive	NA	10	Negative	0.18	0.03	low	0	85.8	0	85.8	NA	NA	NA	NA	NA	NA	LumA
GSM36832	Wang2005	-6.8626	0	64	Positive	NA	10	Negative	0.18	0.03	low	0	117.36	0	117.36	NA	NA	NA	NA	NA	NA	LumA
GSM36833	Wang2005	4.67082	1	43	Negative	3	20	Negative	0.3	0.17	high	0	53.28	0	53.28	NA	NA	4.4	medium	NA	NA	Her2
GSM36834	Wang2005	7.75308	1	69	Positive	3	20	Negative	0.32	0.13	high	0	107.52	0	107.52	NA	NA	4.4	medium	NA	NA	Her2
GSM36835	Wang2005	5.57083	1	68	Negative	3	20	Negative	0.3	0.17	high	1	13.8	1	13.8	NA	NA	4.4	medium	NA	NA	Basal
GSM36836	Wang2005	-2.20063	0	44	Positive	3	10	Negative	0.21	0.05	low	0	97.68	0	97.68	NA	NA	4.2	medium	NA	NA	LumA
GSM36837	Wang2005	-2.63126	0	51	Positive	3	20	Negative	0.32	0.13	high	0	135.12	0	135.12	NA	NA	4.4	medium	NA	NA	LumB
GSM36838	Wang2005	5.69989	1	32	Positive	3	20	Negative	0.44	0.19	high	1	33.48	1	33.48	NA	NA	4.4	medium	NA	NA	LumB
GSM36839	Wang2005	-6.81281	0	66	Positive	NA	20	Negative	0.25	0.08	low	1	31.56	1	31.56	NA	NA	NA	NA	NA	NA	LumA
GSM36840	Wang2005	-3.87744	0	72	Positive	2	10	Negative	0.18	0.03	low	0	84.84	0	84.84	NA	NA	3.2	low	NA	NA	NA
GSM36841	Wang2005	2.96988	1	60	Positive	2	10	Negative	0.18	0.03	low	0	132.12	0	132.12	NA	NA	3.2	low	NA	NA	LumB
GSM36842	Wang2005	-1.77997	0	58	Positive	NA	20	Negative	0.25	0.08	low	0	79.92	0	79.92	NA	NA	NA	NA	NA	NA	Normal
GSM36843	Wang2005	-1.91661	0	60	Positive	3	20	Negative	0.32	0.13	high	0	75.96	0	75.96	NA	NA	4.4	medium	NA	NA	LumB
GSM36844	Wang2005	8.95417	1	37	Positive	2	10	Negative	0.18	0.03	low	0	119.4	0	119.4	NA	NA	3.2	low	NA	NA	LumB
GSM36845	Wang2005	-5.34343	0	60	Positive	1	20	Negative	0.18	0.03	low	0	53.28	0	53.28	NA	NA	2.4	low	NA	NA	LumA
GSM36846	Wang2005	4.19819	1	36	Negative	3	10	Negative	0.22	0.08	high	0	101.64	0	101.64	NA	NA	4.2	medium	NA	NA	Basal
GSM36847	Wang2005	8.18514	1	44	Negative	3	20	Negative	0.3	0.17	high	0	83.88	0	83.88	NA	NA	4.4	medium	NA	NA	Basal
GSM36848	Wang2005	-6.36239	0	47	Positive	NA	10	Negative	0.18	0.03	low	0	103.56	0	103.56	NA	NA	NA	NA	NA	NA	Normal
GSM36849	Wang2005	-3.41656	0	66	Positive	3	20	Negative	0.32	0.13	high	0	108.48	0	108.48	NA	NA	4.4	medium	NA	NA	LumA
GSM36850	Wang2005	-2.66234	0	61	Positive	2	10	Negative	0.18	0.03	low	0	119.4	0	119.4	NA	NA	3.2	low	NA	NA	LumA
GSM36851	Wang2005	-3.88771	0	46	Positive	3	10	Negative	0.21	0.05	low	0	98.64	0	98.64	NA	NA	4.2	medium	NA	NA	Her2
GSM36852	Wang2005	-4.38293	0	43	Positive	3	20	Negative	0.32	0.13	high	0	105.48	0	105.48	NA	NA	4.4	medium	NA	NA	Her2
GSM36853	Wang2005	-4.30955	0	83	Positive	2	20	Negative	0.25	0.08	low	0	103.56	0	103.56	NA	NA	3.4	medium	NA	NA	LumA
GSM36854	Wang2005	-3.71789	0	59	Negative	1	10	Negative	0.17	0.03	low	0	103.56	0	103.56	NA	NA	2.2	low	NA	NA	Normal
GSM36855	Wang2005	6.31078	1	34	Negative	3	20	Negative	0.3	0.17	high	0	126.24	0	126.24	NA	NA	4.4	medium	NA	NA	Basal
GSM36856	Wang2005	5.53954	1	43	Positive	3	20	Negative	0.32	0.13	high	0	84.84	0	84.84	NA	NA	4.4	medium	NA	NA	LumB
GSM36857	Wang2005	-3.72516	0	43	Positive	2	10	Negative	0.18	0.03	low	0	93.72	0	93.72	NA	NA	3.2	low	NA	NA	LumB
GSM36858	Wang2005	6.94484	1	46	Positive	NA	10	Negative	0.18	0.03	low	1	13.8	1	13.8	NA	NA	NA	NA	NA	NA	Her2
GSM36859	Wang2005	-6.24139	0	32	Positive	3	10	Negative	0.3	0.07	low	0	128.16	0	128.16	NA	NA	4.2	medium	NA	NA	LumA
GSM36860	Wang2005	8.46076	1	47	Positive	3	10	Negative	0.21	0.05	low	1	29.64	1	29.64	NA	NA	4.2	medium	NA	NA	Her2
GSM36861	Wang2005	-4.14801	0	42	Positive	1	20	Negative	0.18	0.03	low	0	152.88	0	152.88	NA	NA	2.4	low	NA	NA	LumA
GSM36862	Wang2005	6.44078	1	42	Negative	3	20	Negative	0.3	0.17	high	1	24.6	1	24.6	NA	NA	4.4	medium	NA	NA	Basal
GSM36863	Wang2005	4.04823	1	38	Negative	3	10	Negative	0.22	0.08	high	0	96.6	0	96.6	NA	NA	4.2	medium	NA	NA	Her2
GSM36864	Wang2005	4.19258	1	57	Positive	2	10	Negative	0.18	0.03	low	0	82.8	0	82.8	NA	NA	3.2	low	NA	NA	LumB
GSM36865	Wang2005	7.2158	1	60	Negative	3	20	Negative	0.3	0.17	high	0	101.64	0	101.64	NA	NA	4.4	medium	NA	NA	Basal
GSM36866	Wang2005	-3.91894	0	56	Positive	NA	10	Negative	0.18	0.03	low	0	105.48	0	105.48	NA	NA	NA	NA	NA	NA	LumA
GSM36867	Wang2005	3.48446	1	61	Positive	NA	30	Negative	0.4	0.2	high	0	106.56	0	106.56	NA	NA	NA	NA	NA	NA	LumA
GSM36868	Wang2005	-5.9307	0	61	Positive	2	10	Negative	0.18	0.03	low	0	121.32	0	121.32	NA	NA	3.2	low	NA	NA	LumA
GSM36869	Wang2005	-7.34001	0	68	Positive	2	10	Negative	0.18	0.03	low	0	124.32	0	124.32	NA	NA	3.2	low	NA	NA	NA
GSM36870	Wang2005	4.21447	1	49	Positive	3	10	Negative	0.21	0.05	low	1	29.64	1	29.64	NA	NA	4.2	medium	NA	NA	LumB
GSM36871	Wang2005	-6.72544	0	44	Positive	3	20	Negative	0.32	0.13	high	0	82.8	0	82.8	NA	NA	4.4	medium	NA	NA	Normal
GSM36872	Wang2005	2.59628	1	69	Positive	NA	20	Negative	0.25	0.08	low	1	6.96	1	6.96	NA	NA	NA	NA	NA	NA	Her2
GSM36873	Wang2005	5.33089	1	47	Positive	NA	20	Negative	0.25	0.08	low	0	98.64	0	98.64	NA	NA	NA	NA	NA	NA	LumB
GSM36874	Wang2005	2.72052	1	44	Positive	NA	10	Negative	0.18	0.03	low	1	29.64	1	29.64	NA	NA	NA	NA	NA	NA	Normal
GSM36875	Wang2005	7.94675	1	62	Negative	3	20	Negative	0.3	0.17	high	1	6.96	1	6.96	NA	NA	4.4	medium	NA	NA	Basal
GSM36876	Wang2005	7.21283	1	42	Negative	2	20	Negative	0.27	0.14	high	0	131.16	0	131.16	NA	NA	3.4	medium	NA	NA	Basal
GSM36877	Wang2005	3.4805	1	38	Positive	3	20	Negative	0.32	0.13	high	1	42.36	1	42.36	NA	NA	4.4	medium	NA	NA	Her2
GSM36878	Wang2005	5.14353	1	79	Positive	2	20	Negative	0.25	0.08	low	0	96.6	0	96.6	NA	NA	3.4	medium	NA	NA	LumB
GSM36879	Wang2005	-1.79873	0	48	Negative	2	10	Negative	0.19	0.05	low	1	38.52	1	38.52	NA	NA	3.2	low	NA	NA	Her2
GSM36880	Wang2005	-4.97546	0	41	Positive	3	10	Negative	0.21	0.05	low	0	95.64	0	95.64	NA	NA	4.2	medium	NA	NA	LumA
GSM36881	Wang2005	3.01951	1	53	Positive	NA	10	Negative	0.18	0.03	low	1	10.8	1	10.8	NA	NA	NA	NA	NA	NA	LumB
GSM36882	Wang2005	-4.41017	0	50	Positive	3	10	Negative	0.21	0.05	low	0	97.68	0	97.68	NA	NA	4.2	medium	NA	NA	Normal
GSM36883	Wang2005	-4.67522	0	73	Positive	NA	20	Negative	0.25	0.08	low	0	86.76	0	86.76	NA	NA	NA	NA	NA	NA	Normal
GSM36884	Wang2005	6.57552	1	50	Positive	NA	10	Negative	0.18	0.03	low	0	127.2	0	127.2	NA	NA	NA	NA	NA	NA	Her2
GSM36885	Wang2005	-6.42613	0	46	Positive	NA	10	Negative	0.18	0.03	low	1	39.48	1	39.48	NA	NA	NA	NA	NA	NA	Normal
GSM36886	Wang2005	2.91691	1	53	Negative	3	20	Negative	0.3	0.17	high	0	92.76	0	92.76	NA	NA	4.4	medium	NA	NA	Basal
GSM36887	Wang2005	-6.50661	0	64	Positive	NA	10	Negative	0.18	0.03	low	0	106.56	0	106.56	NA	NA	NA	NA	NA	NA	Normal
GSM36888	Wang2005	3.87482	1	66	Positive	NA	10	Negative	0.18	0.03	low	1	27.6	1	27.6	NA	NA	NA	NA	NA	NA	LumB
GSM36889	Wang2005	-3.95353	0	44	Positive	3	40	Negative	0.54	0.32	high	0	106.56	0	106.56	NA	NA	4.8	medium	NA	NA	Basal
GSM36890	Wang2005	-1.69602	0	64	Positive	NA	20	Negative	0.25	0.08	low	0	114.36	0	114.36	NA	NA	NA	NA	NA	NA	Basal
GSM36891	Wang2005	3.86345	1	65	Negative	3	10	Negative	0.22	0.08	high	0	85.8	0	85.8	NA	NA	4.2	medium	NA	NA	Basal
GSM36892	Wang2005	3.36717	1	63	Positive	3	10	Negative	0.21	0.05	low	0	108.48	0	108.48	NA	NA	4.2	medium	NA	NA	Her2
GSM36893	Wang2005	1.39019	1	61	Positive	3	10	Negative	0.21	0.05	low	0	122.28	0	122.28	NA	NA	4.2	medium	NA	NA	LumB
GSM36894	Wang2005	-4.61954	0	44	Positive	2	20	Negative	0.25	0.08	low	0	107.52	0	107.52	NA	NA	3.4	medium	NA	NA	Normal
GSM36895	Wang2005	-4.13969	0	73	Positive	1	10	Negative	0.15	0.01	low	0	94.68	0	94.68	NA	NA	2.2	low	NA	NA	LumA
GSM36896	Wang2005	-4.52636	0	74	Positive	2	20	Negative	0.25	0.08	low	0	100.56	0	100.56	NA	NA	3.4	medium	NA	NA	LumA
GSM36897	Wang2005	-1.47337	0	46	Positive	3	30	Negative	0.45	0.24	high	1	24.6	1	24.6	NA	NA	4.6	medium	NA	NA	Normal
GSM36898	Wang2005	3.06916	1	46	Positive	3	10	Negative	0.21	0.05	low	1	6.96	1	6.96	NA	NA	4.2	medium	NA	NA	Normal
GSM36899	Wang2005	9.01443	1	71	Positive	NA	20	Negative	0.25	0.08	low	0	166.68	0	166.68	NA	NA	NA	NA	NA	NA	LumB
GSM36900	Wang2005	5.75169	1	60	Positive	3	20	Negative	0.32	0.13	high	0	107.52	0	107.52	NA	NA	4.4	medium	NA	NA	NA
GSM36901	Wang2005	9.05243	1	29	Positive	3	20	Negative	0.44	0.19	high	0	99.6	0	99.6	NA	NA	4.4	medium	NA	NA	Basal
GSM36902	Wang2005	-4.15409	0	32	Positive	3	20	Negative	0.44	0.19	high	1	27.6	1	27.6	NA	NA	4.4	medium	NA	NA	Normal
GSM36903	Wang2005	3.27983	1	73	Positive	3	20	Negative	0.32	0.13	high	1	7.92	1	7.92	NA	NA	4.4	medium	NA	NA	LumB
GSM36904	Wang2005	4.01812	1	60	Negative	NA	20	Negative	0.28	0.15	high	0	96.6	0	96.6	NA	NA	NA	NA	NA	NA	Her2
GSM36905	Wang2005	3.26091	1	47	Negative	NA	10	Negative	0.2	0.06	low	1	16.8	1	16.8	NA	NA	NA	NA	NA	NA	Basal
GSM36906	Wang2005	6.28027	1	47	Negative	3	10	Negative	0.22	0.08	high	0	99.6	0	99.6	NA	NA	4.2	medium	NA	NA	Basal
GSM36907	Wang2005	-3.3238	0	62	Positive	2	20	Negative	0.25	0.08	low	0	84.84	0	84.84	NA	NA	3.4	medium	NA	NA	LumA
GSM36908	Wang2005	3.73281	1	61	Positive	3	20	Negative	0.32	0.13	high	1	14.76	1	14.76	NA	NA	4.4	medium	NA	NA	LumB
GSM36909	Wang2005	-6.05184	0	78	Negative	NA	20	Negative	0.28	0.15	high	0	93.72	0	93.72	NA	NA	NA	NA	NA	NA	Normal
GSM36910	Wang2005	-4.24751	0	59	Positive	3	30	Negative	0.45	0.24	high	0	123.24	0	123.24	NA	NA	4.6	medium	NA	NA	LumA
GSM36911	Wang2005	-2.48932	0	73	Positive	3	10	Negative	0.21	0.05	low	1	78.96	1	78.96	NA	NA	4.2	medium	NA	NA	LumB
GSM36912	Wang2005	7.10729	1	53	Negative	3	20	Negative	0.3	0.17	high	0	95.64	0	95.64	NA	NA	4.4	medium	NA	NA	Basal
GSM36913	Wang2005	-5.58015	0	65	Positive	2	10	Negative	0.18	0.03	low	0	107.52	0	107.52	NA	NA	3.2	low	NA	NA	NA
GSM36914	Wang2005	-4.31505	0	73	Positive	NA	10	Negative	0.18	0.03	low	0	82.8	0	82.8	NA	NA	NA	NA	NA	NA	Normal
GSM36915	Wang2005	-4.7253	0	34	Negative	NA	30	Negative	0.41	0.29	high	0	95.64	0	95.64	NA	NA	NA	NA	NA	NA	Her2
GSM36916	Wang2005	-7.40036	0	53	Positive	NA	10	Negative	0.18	0.03	low	0	123.24	0	123.24	NA	NA	NA	NA	NA	NA	Normal
GSM36917	Wang2005	-3.01429	0	47	Positive	NA	10	Negative	0.18	0.03	low	0	142.08	0	142.08	NA	NA	NA	NA	NA	NA	Normal
GSM36918	Wang2005	2.31984	1	54	Negative	3	10	Negative	0.22	0.08	high	1	10.8	1	10.8	NA	NA	4.2	medium	NA	NA	Basal
GSM36919	Wang2005	-3.27826	0	52	Positive	NA	10	Negative	0.18	0.03	low	0	150.96	0	150.96	NA	NA	NA	NA	NA	NA	LumA
GSM36920	Wang2005	2.82124	1	53	Positive	3	10	Negative	0.21	0.05	low	1	19.68	1	19.68	NA	NA	4.2	medium	NA	NA	Her2
GSM36921	Wang2005	3.49056	1	68	Positive	3	20	Negative	0.32	0.13	high	0	106.56	0	106.56	NA	NA	4.4	medium	NA	NA	LumB
GSM36922	Wang2005	2.45923	1	70	Positive	2	10	Negative	0.18	0.03	low	0	111.48	0	111.48	NA	NA	3.2	low	NA	NA	LumB
GSM36923	Wang2005	5.50149	1	46	Negative	3	20	Negative	0.3	0.17	high	1	22.68	1	22.68	NA	NA	4.4	medium	NA	NA	Basal
GSM36924	Wang2005	6.49232	1	43	Positive	NA	20	Negative	0.25	0.08	low	1	28.56	1	28.56	NA	NA	NA	NA	NA	NA	LumB
GSM36925	Wang2005	-5.79393	0	54	Positive	2	10	Negative	0.18	0.03	low	0	102.6	0	102.6	NA	NA	3.2	low	NA	NA	LumA
GSM36926	Wang2005	-2.11032	0	66	Negative	NA	10	Negative	0.2	0.06	low	1	23.64	1	23.64	NA	NA	NA	NA	NA	NA	Her2
GSM36927	Wang2005	5.99782	1	50	Positive	3	20	Negative	0.32	0.13	high	1	7.92	1	7.92	NA	NA	4.4	medium	NA	NA	Basal
GSM36928	Wang2005	-4.86815	0	47	Positive	3	10	Negative	0.21	0.05	low	1	22.68	1	22.68	NA	NA	4.2	medium	NA	NA	LumA
GSM36929	Wang2005	2.96138	1	54	Positive	NA	20	Negative	0.25	0.08	low	0	91.68	0	91.68	NA	NA	NA	NA	NA	NA	NA
GSM36930	Wang2005	3.0863	1	68	Positive	3	10	Negative	0.21	0.05	low	0	82.8	0	82.8	NA	NA	4.2	medium	NA	NA	Her2
GSM36931	Wang2005	2.52596	1	49	Positive	NA	20	Negative	0.25	0.08	low	1	36.48	1	36.48	NA	NA	NA	NA	NA	NA	Basal
GSM36932	Wang2005	-7.58122	0	61	Positive	NA	10	Negative	0.18	0.03	low	0	94.68	0	94.68	NA	NA	NA	NA	NA	NA	Normal
GSM36933	Wang2005	-3.44353	0	60	Positive	3	20	Negative	0.32	0.13	high	0	108.48	0	108.48	NA	NA	4.4	medium	NA	NA	Her2
GSM36934	Wang2005	6.55463	1	33	Positive	3	10	Negative	0.3	0.07	low	0	168.6	0	168.6	NA	NA	4.2	medium	NA	NA	Her2
GSM36935	Wang2005	5.3637	1	50	Negative	3	10	Negative	0.22	0.08	high	0	112.44	0	112.44	NA	NA	4.2	medium	NA	NA	Basal
GSM36936	Wang2005	-7.33771	0	42	Positive	NA	10	Negative	0.18	0.03	low	0	107.52	0	107.52	NA	NA	NA	NA	NA	NA	NA
GSM36937	Wang2005	6.24687	1	27	Negative	3	20	Negative	0.3	0.17	high	1	10.8	1	10.8	NA	NA	4.4	medium	NA	NA	Basal
GSM36938	Wang2005	-2.45042	0	47	Positive	2	10	Negative	0.18	0.03	low	0	106.56	0	106.56	NA	NA	3.2	low	NA	NA	LumB
GSM36939	Wang2005	8.06317	1	49	Positive	NA	20	Negative	0.25	0.08	low	1	13.8	1	13.8	NA	NA	NA	NA	NA	NA	LumB
GSM36940	Wang2005	7.44069	1	47	Negative	3	10	Negative	0.22	0.08	high	0	132.12	0	132.12	NA	NA	4.2	medium	NA	NA	Basal
GSM36941	Wang2005	8.87181	1	58	Negative	3	20	Negative	0.3	0.17	high	1	8.88	1	8.88	NA	NA	4.4	medium	NA	NA	Basal
GSM36942	Wang2005	-4.31731	0	37	Positive	2	20	Negative	0.25	0.08	low	0	149.88	0	149.88	NA	NA	3.4	medium	NA	NA	LumA
GSM36943	Wang2005	-1.63476	0	32	Positive	3	20	Negative	0.44	0.19	high	1	18.72	1	18.72	NA	NA	4.4	medium	NA	NA	NA
GSM36944	Wang2005	-3.37941	0	49	Positive	3	20	Negative	0.32	0.13	high	0	110.52	0	110.52	NA	NA	4.4	medium	NA	NA	Normal
GSM36945	Wang2005	-4.71106	0	46	Positive	NA	20	Negative	0.25	0.08	low	0	90.72	0	90.72	NA	NA	NA	NA	NA	NA	Normal
GSM36946	Wang2005	4.10101	1	55	Positive	3	10	Negative	0.21	0.05	low	1	25.68	1	25.68	NA	NA	4.2	medium	NA	NA	LumB
GSM36947	Wang2005	9.3972	1	32	Positive	3	10	Negative	0.3	0.07	low	1	15.84	1	15.84	NA	NA	4.2	medium	NA	NA	LumB
GSM36948	Wang2005	5.27108	1	72	Positive	NA	20	Negative	0.25	0.08	low	0	85.8	0	85.8	NA	NA	NA	NA	NA	NA	LumB
GSM36949	Wang2005	7.75628	1	53	Negative	3	20	Negative	0.3	0.17	high	1	5.88	1	5.88	NA	NA	4.4	medium	NA	NA	Basal
GSM36950	Wang2005	-1.66177	0	57	Positive	NA	20	Negative	0.25	0.08	low	1	27.6	1	27.6	NA	NA	NA	NA	NA	NA	LumA
GSM36951	Wang2005	-2.86985	0	66	Positive	2	20	Negative	0.25	0.08	low	0	102.6	0	102.6	NA	NA	3.4	medium	NA	NA	LumB
GSM36952	Wang2005	4.61293	1	46	Negative	3	10	Negative	0.22	0.08	high	1	12.84	1	12.84	NA	NA	4.2	medium	NA	NA	Basal
GSM36953	Wang2005	-2.00943	0	28	Negative	NA	20	Negative	0.28	0.15	high	0	82.8	0	82.8	NA	NA	NA	NA	NA	NA	Basal
GSM36954	Wang2005	7.75033	1	50	Positive	3	20	Negative	0.32	0.13	high	1	18.72	1	18.72	NA	NA	4.4	medium	NA	NA	LumB
GSM36955	Wang2005	-1.77926	0	69	Negative	3	10	Negative	0.22	0.08	high	1	24.6	1	24.6	NA	NA	4.2	medium	NA	NA	Her2
GSM36956	Wang2005	3.44753	1	69	Positive	3	20	Negative	0.32	0.13	high	1	31.56	1	31.56	NA	NA	4.4	medium	NA	NA	NA
GSM36957	Wang2005	-4.45833	0	59	Positive	NA	20	Negative	0.25	0.08	low	1	46.32	1	46.32	NA	NA	NA	NA	NA	NA	LumA
GSM36958	Wang2005	-3.38819	0	47	Positive	3	10	Negative	0.21	0.05	low	0	109.44	0	109.44	NA	NA	4.2	medium	NA	NA	Normal
GSM36959	Wang2005	7.71888	1	75	Negative	3	20	Negative	0.3	0.17	high	0	118.32	0	118.32	NA	NA	4.4	medium	NA	NA	Basal
GSM36960	Wang2005	6.57971	1	48	Positive	NA	10	Negative	0.18	0.03	low	1	50.28	1	50.28	NA	NA	NA	NA	NA	NA	Basal
GSM36961	Wang2005	3.31873	1	68	Negative	NA	10	Negative	0.2	0.06	low	0	150.96	0	150.96	NA	NA	NA	NA	NA	NA	Her2
GSM36962	Wang2005	-6.32719	0	67	Positive	NA	20	Negative	0.25	0.08	low	0	112.44	0	112.44	NA	NA	NA	NA	NA	NA	Normal
GSM36963	Wang2005	-2.02838	0	37	Positive	3	20	Negative	0.32	0.13	high	0	59.16	0	59.16	NA	NA	4.4	medium	NA	NA	LumB
GSM36964	Wang2005	4.17091	1	52	Negative	NA	10	Negative	0.2	0.06	low	1	11.88	1	11.88	NA	NA	NA	NA	NA	NA	Her2
GSM36965	Wang2005	-2.09517	0	40	Positive	3	10	Negative	0.21	0.05	low	0	132.12	0	132.12	NA	NA	4.2	medium	NA	NA	Basal
GSM36966	Wang2005	7.65126	1	70	Negative	3	20	Negative	0.3	0.17	high	0	88.8	0	88.8	NA	NA	4.4	medium	NA	NA	Basal
GSM36967	Wang2005	-1.81608	0	63	Positive	2	10	Negative	0.18	0.03	low	1	14.76	1	14.76	NA	NA	3.2	low	NA	NA	Her2
GSM36968	Wang2005	4.94414	1	28	Negative	2	20	Negative	0.27	0.14	high	0	149.88	0	149.88	NA	NA	3.4	medium	NA	NA	Her2
GSM36969	Wang2005	7.64823	1	41	Negative	3	10	Negative	0.22	0.08	high	1	31.56	1	31.56	NA	NA	4.2	medium	NA	NA	Basal
GSM36970	Wang2005	-4.73999	0	46	Positive	3	20	Negative	0.32	0.13	high	0	114.36	0	114.36	NA	NA	4.4	medium	NA	NA	LumA
GSM36971	Wang2005	-2.07706	0	37	Positive	NA	20	Negative	0.25	0.08	low	1	18.72	1	18.72	NA	NA	NA	NA	NA	NA	LumA
GSM36972	Wang2005	-3.08191	0	70	Positive	3	10	Negative	0.21	0.05	low	1	36.48	1	36.48	NA	NA	4.2	medium	NA	NA	LumB
GSM36973	Wang2005	-3.78744	0	74	Positive	3	20	Negative	0.32	0.13	high	1	24.6	1	24.6	NA	NA	4.4	medium	NA	NA	LumB
GSM36974	Wang2005	8.30027	1	53	Positive	NA	20	Negative	0.25	0.08	low	1	22.68	1	22.68	NA	NA	NA	NA	NA	NA	LumB
GSM36975	Wang2005	2.80262	1	73	Positive	NA	10	Negative	0.18	0.03	low	0	108.48	0	108.48	NA	NA	NA	NA	NA	NA	Her2
GSM36976	Wang2005	4.72178	1	59	Positive	3	20	Negative	0.32	0.13	high	1	37.44	1	37.44	NA	NA	4.4	medium	NA	NA	Normal
GSM36977	Wang2005	6.22238	1	72	Negative	3	20	Negative	0.3	0.17	high	0	122.28	0	122.28	NA	NA	4.4	medium	NA	NA	Basal
GSM36978	Wang2005	-4.61223	0	43	Negative	NA	20	Negative	0.28	0.15	high	0	145.92	0	145.92	NA	NA	NA	NA	NA	NA	Normal
GSM36979	Wang2005	6.51255	1	63	Positive	3	20	Negative	0.32	0.13	high	0	105.48	0	105.48	NA	NA	4.4	medium	NA	NA	LumB
GSM36980	Wang2005	-4.32843	0	68	Positive	1	10	Negative	0.15	0.01	low	0	120.36	0	120.36	NA	NA	2.2	low	NA	NA	LumA
GSM36981	Wang2005	8.71311	1	60	Negative	3	20	Negative	0.3	0.17	high	0	85.8	0	85.8	NA	NA	4.4	medium	NA	NA	Basal
GSM36982	Wang2005	-6.53468	0	44	Positive	2	10	Negative	0.18	0.03	low	0	90.72	0	90.72	NA	NA	3.2	low	NA	NA	Normal
GSM36983	Wang2005	-5.78765	0	38	Positive	3	10	Negative	0.21	0.05	low	1	73.92	1	73.92	NA	NA	4.2	medium	NA	NA	LumA
GSM36984	Wang2005	4.23455	1	73	Positive	2	20	Negative	0.25	0.08	low	0	136.08	0	136.08	NA	NA	3.4	medium	NA	NA	LumB
GSM36985	Wang2005	5.54429	1	75	Positive	NA	20	Negative	0.25	0.08	low	1	54.24	1	54.24	NA	NA	NA	NA	NA	NA	LumB
GSM36986	Wang2005	-3.8586	0	52	Positive	3	10	Negative	0.21	0.05	low	1	75.96	1	75.96	NA	NA	4.2	medium	NA	NA	LumA
GSM36987	Wang2005	2.79511	1	52	Positive	3	10	Negative	0.21	0.05	low	0	95.64	0	95.64	NA	NA	4.2	medium	NA	NA	LumA
GSM36988	Wang2005	2.83065	1	58	Positive	3	10	Negative	0.21	0.05	low	0	94.68	0	94.68	NA	NA	4.2	medium	NA	NA	LumA
GSM36989	Wang2005	3.29887	1	29	Positive	NA	20	Negative	0.35	0.12	high	1	10.8	1	10.8	NA	NA	NA	NA	NA	NA	LumB
GSM36990	Wang2005	-5.41231	0	47	Positive	2	10	Negative	0.18	0.03	low	0	141	0	141	NA	NA	3.2	low	NA	NA	LumA
GSM36991	Wang2005	8.43985	1	66	Negative	3	10	Negative	0.22	0.08	high	0	112.44	0	112.44	NA	NA	4.2	medium	NA	NA	Basal
GSM36992	Wang2005	5.43852	1	55	Positive	3	20	Negative	0.32	0.13	high	0	102.6	0	102.6	NA	NA	4.4	medium	NA	NA	NA
GSM36993	Wang2005	-7.59309	0	55	Positive	3	10	Negative	0.21	0.05	low	0	96.6	0	96.6	NA	NA	4.2	medium	NA	NA	NA
GSM36994	Wang2005	-6.07532	0	51	Positive	NA	20	Negative	0.25	0.08	low	1	1.92	1	1.92	NA	NA	NA	NA	NA	NA	LumA
GSM36995	Wang2005	6.45404	1	44	Positive	NA	20	Negative	0.25	0.08	low	0	111.48	0	111.48	NA	NA	NA	NA	NA	NA	Her2
GSM36996	Wang2005	5.37814	1	26	Positive	2	10	Negative	0.26	0.04	low	1	23.64	1	23.64	NA	NA	3.2	low	NA	NA	Her2
GSM36997	Wang2005	5.43227	1	49	Positive	3	10	Negative	0.21	0.05	low	1	43.44	1	43.44	NA	NA	4.2	medium	NA	NA	LumB
GSM36998	Wang2005	-5.76033	0	37	Positive	NA	30	Negative	0.4	0.2	high	1	4.92	1	4.92	NA	NA	NA	NA	NA	NA	LumA
GSM36999	Wang2005	-5.63951	0	43	Positive	NA	10	Negative	0.18	0.03	low	1	36.48	1	36.48	NA	NA	NA	NA	NA	NA	LumA
GSM37000	Wang2005	-6.27653	0	50	Positive	2	10	Negative	0.18	0.03	low	0	135.12	0	135.12	NA	NA	3.2	low	NA	NA	LumA
GSM37001	Wang2005	-3.67913	0	51	Positive	3	20	Negative	0.32	0.13	high	1	32.52	1	32.52	NA	NA	4.4	medium	NA	NA	Her2
GSM37002	Wang2005	8.32101	1	53	Negative	3	20	Negative	0.3	0.17	high	1	15.84	1	15.84	NA	NA	4.4	medium	NA	NA	Basal
GSM37003	Wang2005	8.63698	1	41	Positive	3	10	Negative	0.21	0.05	low	1	18.72	1	18.72	NA	NA	4.2	medium	NA	NA	LumB
GSM37004	Wang2005	3.98398	1	71	Positive	3	10	Negative	0.21	0.05	low	1	34.56	1	34.56	NA	NA	4.2	medium	NA	NA	LumB
GSM37005	Wang2005	-4.96698	0	60	Positive	3	20	Negative	0.32	0.13	high	1	55.2	1	55.2	NA	NA	4.4	medium	NA	NA	LumA
GSM37006	Wang2005	3.20131	1	40	Positive	NA	20	Negative	0.25	0.08	low	1	70.08	1	70.08	NA	NA	NA	NA	NA	NA	LumB
GSM37007	Wang2005	6.21284	1	62	Positive	3	10	Negative	0.21	0.05	low	1	58.2	1	58.2	NA	NA	4.2	medium	NA	NA	LumB
GSM37008	Wang2005	-4.57065	0	52	Positive	2	20	Negative	0.25	0.08	low	1	69	1	69	NA	NA	3.4	medium	NA	NA	LumB
GSM37009	Wang2005	-2.0471	0	61	Positive	3	10	Negative	0.21	0.05	low	0	120.36	0	120.36	NA	NA	4.2	medium	NA	NA	LumA
GSM37010	Wang2005	-2.36351	0	55	Positive	3	10	Negative	0.21	0.05	low	0	99.6	0	99.6	NA	NA	4.2	medium	NA	NA	LumA
GSM37011	Wang2005	-1.5927	0	69	Positive	3	10	Negative	0.21	0.05	low	1	59.16	1	59.16	NA	NA	4.2	medium	NA	NA	LumA
GSM37012	Wang2005	-3.73582	0	48	Positive	3	20	Negative	0.32	0.13	high	0	130.2	0	130.2	NA	NA	4.4	medium	NA	NA	LumA
GSM37013	Wang2005	-5.28906	0	78	Positive	3	10	Negative	0.21	0.05	low	1	65.04	1	65.04	NA	NA	4.2	medium	NA	NA	LumA
GSM37014	Wang2005	2.70376	1	63	Positive	3	20	Negative	0.32	0.13	high	0	141	0	141	NA	NA	4.4	medium	NA	NA	LumB
GSM37015	Wang2005	-5.02939	0	46	Positive	2	10	Negative	0.18	0.03	low	0	120.36	0	120.36	NA	NA	3.2	low	NA	NA	LumA
GSM37016	Wang2005	6.27121	1	39	Negative	3	10	Negative	0.22	0.08	high	0	106.56	0	106.56	NA	NA	4.2	medium	NA	NA	Her2
GSM37017	Wang2005	4.03104	1	41	Negative	3	20	Negative	0.3	0.17	high	0	106.56	0	106.56	NA	NA	4.4	medium	NA	NA	Basal
GSM37018	Wang2005	5.92066	1	55	Positive	2	10	Negative	0.18	0.03	low	1	19.68	1	19.68	NA	NA	3.2	low	NA	NA	LumB
GSM37019	Wang2005	-3.29629	0	51	Positive	3	20	Negative	0.32	0.13	high	0	144	0	144	NA	NA	4.4	medium	NA	NA	Normal
GSM37020	Wang2005	2.98537	1	37	Negative	3	10	Negative	0.22	0.08	high	1	47.4	1	47.4	NA	NA	4.2	medium	NA	NA	Her2
GSM37021	Wang2005	9.06023	1	58	Negative	NA	20	Negative	0.28	0.15	high	0	107.52	0	107.52	NA	NA	NA	NA	NA	NA	Basal
GSM37022	Wang2005	5.01191	1	58	Negative	NA	10	Negative	0.2	0.06	low	1	29.64	1	29.64	NA	NA	NA	NA	NA	NA	Basal
GSM37023	Wang2005	5.50476	1	53	Negative	3	10	Negative	0.22	0.08	high	1	13.8	1	13.8	NA	NA	4.2	medium	NA	NA	Her2
GSM37024	Wang2005	-3.88015	0	61	Positive	NA	10	Negative	0.18	0.03	low	0	93.72	0	93.72	NA	NA	NA	NA	NA	NA	Her2
GSM37025	Wang2005	-3.04774	0	80	Positive	3	10	Negative	0.21	0.05	low	0	105.48	0	105.48	NA	NA	4.2	medium	NA	NA	LumA
GSM37026	Wang2005	-4.75853	0	40	Positive	NA	20	Negative	0.25	0.08	low	1	35.52	1	35.52	NA	NA	NA	NA	NA	NA	LumA
GSM37027	Wang2005	2.5357	1	56	Positive	3	20	Negative	0.32	0.13	high	1	16.8	1	16.8	NA	NA	4.4	medium	NA	NA	Basal
GSM37028	Wang2005	-1.6351	0	58	Positive	NA	10	Negative	0.18	0.03	low	1	38.52	1	38.52	NA	NA	NA	NA	NA	NA	LumA
GSM37029	Wang2005	4.80987	1	60	Positive	3	10	Negative	0.21	0.05	low	1	46.32	1	46.32	NA	NA	4.2	medium	NA	NA	LumB
GSM37030	Wang2005	3.92502	1	55	Positive	3	10	Negative	0.21	0.05	low	1	43.44	1	43.44	NA	NA	4.2	medium	NA	NA	NA
GSM37031	Wang2005	5.64276	1	42	Positive	NA	20	Negative	0.25	0.08	low	1	17.76	1	17.76	NA	NA	NA	NA	NA	NA	LumB
GSM37032	Wang2005	-4.45381	0	51	Positive	3	10	Negative	0.21	0.05	low	0	84.84	0	84.84	NA	NA	4.2	medium	NA	NA	LumA
GSM37033	Wang2005	-3.2769	0	47	Positive	NA	20	Negative	0.25	0.08	low	0	158.76	0	158.76	NA	NA	NA	NA	NA	NA	Normal
GSM37034	Wang2005	6.67322	1	45	Negative	NA	20	Negative	0.28	0.15	high	0	86.76	0	86.76	NA	NA	NA	NA	NA	NA	Her2
GSM37035	Wang2005	8.7373	1	61	Positive	2	10	Negative	0.18	0.03	low	1	13.8	1	13.8	NA	NA	3.2	low	NA	NA	LumB
GSM37036	Wang2005	-2.25521	0	56	Positive	3	20	Negative	0.32	0.13	high	1	14.76	1	14.76	NA	NA	4.4	medium	NA	NA	Her2
GSM37037	Wang2005	-2.04851	0	43	Positive	3	20	Negative	0.32	0.13	high	1	18.72	1	18.72	NA	NA	4.4	medium	NA	NA	LumB
GSM37038	Wang2005	4.83342	1	66	Positive	3	10	Negative	0.21	0.05	low	1	59.16	1	59.16	NA	NA	4.2	medium	NA	NA	LumB
GSM37039	Wang2005	-5.23067	0	67	Positive	2	10	Negative	0.18	0.03	low	1	47.4	1	47.4	NA	NA	3.2	low	NA	NA	LumA
GSM37040	Wang2005	6.92315	1	48	Negative	3	20	Negative	0.3	0.17	high	1	5.88	1	5.88	NA	NA	4.4	medium	NA	NA	Basal
GSM37041	Wang2005	-2.76264	0	47	Positive	2	20	Negative	0.25	0.08	low	1	8.88	1	8.88	NA	NA	3.4	medium	NA	NA	Normal
GSM37042	Wang2005	5.05343	1	69	Negative	NA	10	Negative	0.2	0.06	low	1	13.8	1	13.8	NA	NA	NA	NA	NA	NA	Her2
GSM37043	Wang2005	6.69583	1	60	Negative	3	10	Negative	0.22	0.08	high	0	158.76	0	158.76	NA	NA	4.2	medium	NA	NA	Basal
GSM37044	Wang2005	-4.35661	0	74	Positive	3	20	Negative	0.32	0.13	high	0	110.52	0	110.52	NA	NA	4.4	medium	NA	NA	Her2
GSM37045	Wang2005	8.48725	1	43	Negative	3	10	Negative	0.22	0.08	high	0	121.32	0	121.32	NA	NA	4.2	medium	NA	NA	Basal
GSM37046	Wang2005	-4.37405	0	71	Positive	NA	20	Negative	0.25	0.08	low	0	84.84	0	84.84	NA	NA	NA	NA	NA	NA	LumB
GSM37047	Wang2005	8.86082	1	44	Positive	3	10	Negative	0.21	0.05	low	0	106.56	0	106.56	NA	NA	4.2	medium	NA	NA	Basal
GSM37048	Wang2005	-3.64624	0	43	Negative	2	10	Negative	0.19	0.05	low	0	85.8	0	85.8	NA	NA	3.2	low	NA	NA	Basal
GSM37049	Wang2005	-3.76717	0	52	Negative	NA	20	Negative	0.28	0.15	high	1	28.56	1	28.56	NA	NA	NA	NA	NA	NA	Her2
GSM37050	Wang2005	-3.62314	0	69	Negative	NA	10	Negative	0.2	0.06	low	1	17.76	1	17.76	NA	NA	NA	NA	NA	NA	NA
GSM37051	Wang2005	-2.38787	0	43	Positive	3	20	Negative	0.32	0.13	high	1	17.76	1	17.76	NA	NA	4.4	medium	NA	NA	Basal
GSM37052	Wang2005	-1.8803	0	42	Negative	3	20	Negative	0.3	0.17	high	1	31.56	1	31.56	NA	NA	4.4	medium	NA	NA	Basal
GSM37053	Wang2005	3.09029	1	57	Negative	3	10	Negative	0.22	0.08	high	1	32.52	1	32.52	NA	NA	4.2	medium	NA	NA	NA
GSM37054	Wang2005	5.7499	1	50	Negative	3	20	Negative	0.3	0.17	high	0	65.04	0	65.04	NA	NA	4.4	medium	NA	NA	Her2
GSM37055	Wang2005	1.88798	1	83	Negative	NA	40	Negative	0.48	0.36	high	0	58.2	0	58.2	NA	NA	NA	NA	NA	NA	Her2
GSM37056	Wang2005	-5.7171	0	48	Negative	3	10	Negative	0.22	0.08	high	0	80.88	0	80.88	NA	NA	4.2	medium	NA	NA	Normal
GSM37057	Wang2005	-3.86481	0	55	Positive	3	40	Negative	0.54	0.32	high	0	58.2	0	58.2	NA	NA	4.8	medium	NA	NA	LumB
GSM37058	Wang2005	-2.98793	0	51	Positive	3	10	Negative	0.21	0.05	low	1	63.12	1	63.12	NA	NA	4.2	medium	NA	NA	LumB
GSM37059	Wang2005	-7.15321	0	64	Positive	NA	10	Negative	0.18	0.03	low	0	81.84	0	81.84	NA	NA	NA	NA	NA	NA	LumA
GSM37060	Wang2005	3.01259	1	39	Positive	3	20	Negative	0.32	0.13	high	0	79.92	0	79.92	NA	NA	4.4	medium	NA	NA	Normal
GSM37061	Wang2005	-5.51545	0	40	Negative	1	10	Negative	0.17	0.03	low	0	103.56	0	103.56	NA	NA	2.2	low	NA	NA	LumA
GSM37062	Wang2005	7.93053	1	47	Positive	3	10	Negative	0.21	0.05	low	0	53.28	0	53.28	NA	NA	4.2	medium	NA	NA	LumB
