# Supplementary material for: E2F4 regulatory program predicts patient survival prognosis in breast cancer
Source: Breast Cancer Res. 2014 Dec 2;16:486. doi: 10.1186/s13058-014-0486-7 (PMC4303196; doi:10.1186/s13058-014-0486-7)
Supplement: Supplementary file 2 — Additional file 2: Table S2.: Gene Ontology categories that are enriched in the 199 E2F4 signature genes. (XLS 46 KB) [file 13058_2014_486_MOESM2_ESM.xls]

## Sheet: GO_Enrichment_David.txt
Category	Term	Count	%	Fold Enrichment	PValue	FDR
SP_PIR_KEYWORDS	cell cycle	43	2.1151	15.473	7.50838e-39	8.7558e-36
SP_PIR_KEYWORDS	cell division	34	1.67241	21.3625	8.3094e-35	9.6899e-32
SP_PIR_KEYWORDS	mitosis	30	1.47565	26.9576	1.5616e-33	1.82105e-30
GOTERM_BP_FAT	GO:0007049~cell cycle	45	2.21348	9.62262	2.50741e-32	3.76889e-29
GOTERM_BP_FAT	GO:0000279~M phase	35	1.72159	16.1586	4.89321e-32	7.35498e-29
GOTERM_BP_FAT	GO:0022403~cell cycle phase	35	1.72159	13.9417	7.8409e-30	1.17856e-26
GOTERM_BP_FAT	GO:0000087~M phase of mitotic cell cycle	29	1.42646	19.5307	1.47095e-28	2.21098e-25
GOTERM_BP_FAT	GO:0051301~cell division	32	1.57403	14.8787	5.76709e-28	8.66851e-25
GOTERM_BP_FAT	GO:0000280~nuclear division	28	1.37727	19.2543	2.41568e-27	3.631e-24
GOTERM_BP_FAT	GO:0007067~mitosis	28	1.37727	19.2543	2.41568e-27	3.631e-24
GOTERM_BP_FAT	GO:0022402~cell cycle process	35	1.72159	11.6358	3.52761e-27	5.30235e-24
GOTERM_BP_FAT	GO:0048285~organelle fission	28	1.37727	18.5701	6.62818e-27	9.96281e-24
GOTERM_BP_FAT	GO:0000278~mitotic cell cycle	29	1.42646	15.5285	1.05581e-25	1.58699e-22
GOTERM_CC_FAT	GO:0005694~chromosome	26	1.2789	12.1136	8.2654e-21	9.45923e-18
SP_PIR_KEYWORDS	nucleus	69	3.394	2.9145	3.24045e-20	3.77881e-17
GOTERM_CC_FAT	GO:0000775~chromosome, centromeric region	17	0.836203	26.9722	7.91634e-19	9.05976e-16
GOTERM_CC_FAT	GO:0043228~non-membrane-bounded organelle	44	2.16429	4.03802	1.47727e-18	1.69065e-15
GOTERM_CC_FAT	GO:0043232~intracellular non-membrane-bounded organelle	44	2.16429	4.03802	1.47727e-18	1.69065e-15
GOTERM_CC_FAT	GO:0044427~chromosomal part	22	1.08214	12.1839	1.99341e-17	2.28133e-14
GOTERM_BP_FAT	GO:0006259~DNA metabolic process	26	1.2789	8.06888	5.20628e-16	8.32667e-13
SP_PIR_KEYWORDS	kinetochore	13	0.639449	34.2788	2.14301e-15	2.4647e-12
GOTERM_CC_FAT	GO:0000793~condensed chromosome	14	0.688637	23.0428	1.98235e-14	2.27485e-11
SP_PIR_KEYWORDS	phosphoprotein	78	3.83669	1.98797	1.28526e-13	1.49925e-10
GOTERM_CC_FAT	GO:0015630~microtubule cytoskeleton	21	1.03296	8.21859	2.68428e-13	3.07232e-10
SP_PIR_KEYWORDS	centromere	10	0.491884	40.2117	2.13779e-12	2.49302e-09
GOTERM_BP_FAT	GO:0007059~chromosome segregation	11	0.541072	22.4561	4.32708e-11	6.50403e-08
GOTERM_BP_FAT	GO:0006974~response to DNA damage stimulus	18	0.885391	8.19432	4.64032e-11	6.97486e-08
KEGG_PATHWAY	mmu04110:Cell cycle	12	0.590261	15.3696	8.18096e-11	7.24638e-08
GOTERM_MF_FAT	GO:0005524~ATP binding	30	1.47565	3.58776	4.24533e-10	5.10961e-07
GOTERM_CC_FAT	GO:0000777~condensed chromosome kinetochore	9	0.442696	29.9059	4.63734e-10	5.30715e-07
GOTERM_MF_FAT	GO:0032559~adenyl ribonucleotide binding	30	1.47565	3.54599	5.60797e-10	6.74966e-07
GOTERM_CC_FAT	GO:0044430~cytoskeletal part	22	1.08214	5.00579	6.91495e-10	7.91374e-07
GOTERM_BP_FAT	GO:0006281~DNA repair	15	0.737826	8.82796	1.2212e-09	1.83558e-06
GOTERM_CC_FAT	GO:0000779~condensed chromosome, centromeric region	9	0.442696	26.4169	1.29788e-09	1.48535e-06
GOTERM_CC_FAT	GO:0000776~kinetochore	9	0.442696	25.5647	1.69999e-09	1.94553e-06
GOTERM_MF_FAT	GO:0030554~adenyl nucleotide binding	30	1.47565	3.37273	1.82597e-09	2.19771e-06
GOTERM_MF_FAT	GO:0001883~purine nucleoside binding	30	1.47565	3.34441	2.22376e-09	2.67648e-06
SP_PIR_KEYWORDS	dna replication	10	0.491884	18.9232	2.55809e-09	2.98309e-06
GOTERM_MF_FAT	GO:0001882~nucleoside binding	30	1.47565	3.32294	2.58404e-09	3.1101e-06
SP_PIR_KEYWORDS	DNA damage	13	0.639449	10.7784	2.67512e-09	3.11955e-06
SP_PIR_KEYWORDS	atp-binding	29	1.42646	3.62437	2.68966e-09	3.13651e-06
GOTERM_MF_FAT	GO:0032553~ribonucleotide binding	32	1.57403	3.07477	3.53355e-09	4.25292e-06
GOTERM_MF_FAT	GO:0032555~purine ribonucleotide binding	32	1.57403	3.07477	3.53355e-09	4.25292e-06
UP_SEQ_FEATURE	nucleotide phosphate-binding region:ATP	25	1.22971	3.97832	8.67589e-09	1.20521e-05
GOTERM_CC_FAT	GO:0005819~spindle	10	0.491884	16.1571	8.68909e-09	9.94413e-06
GOTERM_BP_FAT	GO:0033554~cellular response to stress	18	0.885391	5.82121	8.76358e-09	1.31725e-05
GOTERM_MF_FAT	GO:0017076~purine nucleotide binding	32	1.57403	2.95152	9.57449e-09	1.15237e-05
SP_PIR_KEYWORDS	chromosomal protein	11	0.541072	13.0097	1.15742e-08	1.34971e-05
GOTERM_CC_FAT	GO:0005856~cytoskeleton	24	1.18052	3.76712	1.93247e-08	2.21159e-05
GOTERM_MF_FAT	GO:0000166~nucleotide binding	34	1.67241	2.68778	2.46258e-08	2.96391e-05
SP_PIR_KEYWORDS	nucleotide-binding	31	1.52484	3.05717	3.06791e-08	3.5776e-05
SP_PIR_KEYWORDS	coiled coil	32	1.57403	2.97177	3.16012e-08	3.68514e-05
GOTERM_BP_FAT	GO:0007017~microtubule-based process	13	0.639449	8.04976	6.36431e-08	9.56618e-05
GOTERM_BP_FAT	GO:0006310~DNA recombination	9	0.442696	15.6785	9.18413e-08	0.000138046
GOTERM_CC_FAT	GO:0031262~Ndc80 complex	4	0.196754	176.113	6.69459e-07	0.000766152
GOTERM_CC_FAT	GO:0005874~microtubule	11	0.541072	8.07183	8.13489e-07	0.000930984
SP_PIR_KEYWORDS	Chromosome partition	6	0.29513	30.1588	1.42874e-06	0.00166609
KEGG_PATHWAY	mmu03030:DNA replication	6	0.29513	28.1045	1.53784e-06	0.00136216
GOTERM_BP_FAT	GO:0006260~DNA replication	10	0.491884	8.59565	2.21822e-06	0.00333415
SP_PIR_KEYWORDS	microtubule	10	0.491884	7.27814	9.11955e-06	0.0106341
INTERPRO	IPR003593:ATPase, AAA+ type, core	8	0.393507	10.6159	9.82767e-06	0.0123373
SP_PIR_KEYWORDS	dna repair	9	0.442696	8.36776	1.16905e-05	0.0136319
GOTERM_BP_FAT	GO:0000226~microtubule cytoskeleton organization	8	0.393507	9.41649	2.08598e-05	0.0313498
SMART	SM00382:AAA	8	0.393507	8.97175	2.44483e-05	0.0243218
GOTERM_MF_FAT	GO:0003677~DNA binding	25	1.22971	2.4224	3.28564e-05	0.0395383
GOTERM_CC_FAT	GO:0030496~midbody	4	0.196754	58.7042	3.56538e-05	0.040796
SP_PIR_KEYWORDS	acetylation	31	1.52484	2.14462	4.9566e-05	0.0577855
